# Supplementary material for: Selection for avian leukosis virus integration sites determines the clonal progression of B-cell lymphomas
Source: PLoS Pathog. 2017 Nov 3;13(11):e1006708. doi: 10.1371/journal.ppat.1006708 (PMC5687753; doi:10.1371/journal.ppat.1006708)
Supplement: S3 Table — (XLSX) [file ppat.1006708.s010.xlsx]

## Sheet: Normal B
3	ENSGALG00000013183
3	ENSGALG00000006020
2	ENSGALG00000013183
1	ENSGALG00000027528
1	ENSGALG00000025698
1	ENSGALG00000025552
1	ENSGALG00000025489
1	ENSGALG00000025412
1	ENSGALG00000020884
1	ENSGALG00000019943
1	ENSGALG00000019361
1	ENSGALG00000019361
1	ENSGALG00000018686
1	ENSGALG00000017912
1	ENSGALG00000017075
1	ENSGALG00000017056
1	ENSGALG00000017044
1	ENSGALG00000017037
1	ENSGALG00000017021
1	ENSGALG00000016973
1	ENSGALG00000016973
1	ENSGALG00000016945
1	ENSGALG00000016726
1	ENSGALG00000016457
1	ENSGALG00000016358
1	ENSGALG00000016308
1	ENSGALG00000016073
1	ENSGALG00000015926
1	ENSGALG00000015480
1	ENSGALG00000015458
1	ENSGALG00000015433
1	ENSGALG00000014954
1	ENSGALG00000014953
1	ENSGALG00000014870
1	ENSGALG00000014648
1	ENSGALG00000014159
1	ENSGALG00000013956
1	ENSGALG00000013956
1	ENSGALG00000013956
1	ENSGALG00000013956
1	ENSGALG00000013951
1	ENSGALG00000013183
1	ENSGALG00000011868
1	ENSGALG00000011662
1	ENSGALG00000011376
1	ENSGALG00000011365
1	ENSGALG00000010703
1	ENSGALG00000010697
1	ENSGALG00000010198
1	ENSGALG00000010053
1	ENSGALG00000010042
1	ENSGALG00000009602
1	ENSGALG00000009403
1	ENSGALG00000009168
1	ENSGALG00000008990
1	ENSGALG00000008821
1	ENSGALG00000008671
1	ENSGALG00000008461
1	ENSGALG00000008100
1	ENSGALG00000007679
1	ENSGALG00000007595
1	ENSGALG00000007394
1	ENSGALG00000007234
1	ENSGALG00000006356
1	ENSGALG00000006264
1	ENSGALG00000006252
1	ENSGALG00000006252
1	ENSGALG00000005830
1	ENSGALG00000005125
1	ENSGALG00000005107
1	ENSGALG00000004642
1	ENSGALG00000004604
1	ENSGALG00000004578
1	ENSGALG00000004533
1	ENSGALG00000004435
1	ENSGALG00000004311
1	ENSGALG00000003770
1	ENSGALG00000002796
1	ENSGALG00000001768
1	ENSGALG00000001750
1	ENSGALG00000001734
1	ENSGALG00000001690
1	ENSGALG00000001018
1	ENSGALG00000000853
1	ENSGALG00000000713
1	ENSGALG00000000447
1	ENSGALG00000000388
1
1

## Sheet: Non-tumor
7	ENSGALG00000011133
6	ENSGALG00000012356
5	ENSGALG00000016883
4	ENSGALG00000012209
3	ENSGALG00000011365
3	ENSGALG00000002604
3	ENSGALG00000020486
3	ENSGALG00000011175
3	ENSGALG00000019696
3	ENSGALG00000008412
3	ENSGALG00000011139
3	ENSGALG00000004153
3	ENSGALG00000015526
2	ENSGALG00000008531
2	ENSGALG00000007604
2	ENSGALG00000010616
2	ENSGALG00000016283
2	ENSGALG00000016022
2	ENSGALG00000014168
2	ENSGALG00000009764
2	ENSGALG00000014268
2	ENSGALG00000007242
2	ENSGALG00000000560
2	ENSGALG00000000312
2	ENSGALG00000013357
2	ENSGALG00000004509
2	ENSGALG00000016925
2	ENSGALG00000014098
2	ENSGALG00000008163
2	ENSGALG00000014773
2	ENSGALG00000009327
2	ENSGALG00000015665
2	ENSGALG00000009807
2	ENSGALG00000024007
2	ENSGALG00000013626
2	ENSGALG00000007289
1	ENSGALG00000014168
1	ENSGALG00000007604
1	ENSGALG00000019961
1	ENSGALG00000009764
1	ENSGALG00000021841
1	ENSGALG00000014657
1	ENSGALG00000015266
1	ENSGALG00000013837
1	ENSGALG00000011131
1	ENSGALG00000005232
1	ENSGALG00000005070
1	ENSGALG00000011698
1	ENSGALG00000010192
1	ENSGALG00000009332
1	ENSGALG00000006472
1	ENSGALG00000014337
1	ENSGALG00000009977
1	ENSGALG00000009212
1	ENSGALG00000016583
1	ENSGALG00000016504
1	ENSGALG00000016493
1	ENSGALG00000016462
1	ENSGALG00000015026
1	ENSGALG00000013868
1	ENSGALG00000009928
1	ENSGALG00000001830
1	ENSGALG00000021682
1	ENSGALG00000003541
1	ENSGALG00000016064
1	ENSGALG00000015755
1	ENSGALG00000015553
1	ENSGALG00000014974
1	ENSGALG00000014935
1	ENSGALG00000012843
1	ENSGALG00000012709
1	ENSGALG00000006233
1	ENSGALG00000002062
1	ENSGALG00000007404
1	ENSGALG00000006226
1	ENSGALG00000005042
1	ENSGALG00000013489
1	ENSGALG00000022739
1	ENSGALG00000016937
1	ENSGALG00000016511
1	ENSGALG00000012150
1	ENSGALG00000011456
1	ENSGALG00000014725
1	ENSGALG00000014725
1	ENSGALG00000012203
1	ENSGALG00000021811
1	ENSGALG00000005624
1	ENSGALG00000005624
1	ENSGALG00000005886
1	ENSGALG00000012608
1	ENSGALG00000014789
1	ENSGALG00000014718
1	ENSGALG00000001705
1	ENSGALG00000010441
1	ENSGALG00000001428
1	ENSGALG00000008890
1	ENSGALG00000024445
1	ENSGALG00000001678
1	ENSGALG00000008842
1	ENSGALG00000009254
1	ENSGALG00000007531
1	ENSGALG00000005613
1	ENSGALG00000010157
1	ENSGALG00000003777
1	ENSGALG00000013583
1	ENSGALG00000020143
1	ENSGALG00000011642
1	ENSGALG00000024095
1	ENSGALG00000016719
1	ENSGALG00000021844
1	ENSGALG00000011189
1	ENSGALG00000009911
1	ENSGALG00000009093
1	ENSGALG00000006507
1	ENSGALG00000016171
1	ENSGALG00000016190
1	ENSGALG00000016393
1	ENSGALG00000016049
1	ENSGALG00000014976
1	ENSGALG00000017396
1	ENSGALG00000007056
1	ENSGALG00000007473
1	ENSGALG00000007394
1	ENSGALG00000008407
1	ENSGALG00000006389
1	ENSGALG00000017184
1	ENSGALG00000016972
1	ENSGALG00000016755
1	ENSGALG00000016245
1	ENSGALG00000015941
1	ENSGALG00000014527
1	ENSGALG00000012638
1	ENSGALG00000009385
1	ENSGALG00000021994
1	ENSGALG00000021994
1	ENSGALG00000002192
1	ENSGALG00000008412
1	ENSGALG00000012203
1	ENSGALG00000015899
1	ENSGALG00000012209
1	ENSGALG00000002853
1	ENSGALG00000002341
1	ENSGALG00000015097
1	ENSGALG00000005550
1	ENSGALG00000012478
1	ENSGALG00000012424
1	ENSGALG00000008454
1	ENSGALG00000006352
1	ENSGALG00000010806
1	ENSGALG00000009995
1	ENSGALG00000009300
1	ENSGALG00000007287
1	ENSGALG00000012128
1	ENSGALG00000014957
1	ENSGALG00000007493
1	ENSGALG00000006877
1	ENSGALG00000004709
1	ENSGALG00000016467
1	ENSGALG00000016332
1	ENSGALG00000015865
1	ENSGALG00000014964
1	ENSGALG00000014829
1	ENSGALG00000011537
1	ENSGALG00000008350
1	ENSGALG00000000363
1	ENSGALG00000019509
1	ENSGALG00000013591
1	ENSGALG00000013194
1	ENSGALG00000012677
1	ENSGALG00000010809
1	ENSGALG00000005710
1	ENSGALG00000007992
1	ENSGALG00000008898
1	ENSGALG00000000848
1	ENSGALG00000005347
1	ENSGALG00000002752
1	ENSGALG00000017019
1	ENSGALG00000022743
1	ENSGALG00000016750
1	ENSGALG00000016391
1	ENSGALG00000016318
1	ENSGALG00000016265
1	ENSGALG00000016245
1	ENSGALG00000015941
1	ENSGALG00000015506

## Sheet: Inflammation
3	ENSGALT00000002304
3	ENSGALT00000039135
3	ENSGALT00000038641
3	ENSGALT00000038641
3	ENSGALT00000025489
3	ENSGALT00000000310
3	ENSGALT00000007277
2	ENSGALT00000016743
2	ENSGALT00000030433
2	ENSGALT00000030435
2	ENSGALT00000034383
2	ENSGALT00000005615
2	ENSGALT00000027885
2	ENSGALT00000036872
2	ENSGALT00000001342
1	ENSGALT00000018595
1	ENSGALT00000028466
1	ENSGALT00000028466
1	ENSGALT00000016743
1	ENSGALT00000030433
1	ENSGALT00000030435
1	ENSGALT00000038088
1	ENSGALT00000038088
1	ENSGALT00000025295
1	ENSGALT00000023694
1	ENSGALT00000024678
1	ENSGALT00000023064
1	ENSGALT00000035543
1	ENSGALT00000017918
1	ENSGALT00000022016
1	ENSGALT00000035997
1	ENSGALT00000016997
1	ENSGALT00000016985
1	ENSGALT00000008472
1	ENSGALT00000002654
1	ENSGALT00000003954
1	ENSGALT00000013918
1	ENSGALT00000013796
1	ENSGALT00000037423
1	ENSGALT00000005993
1	ENSGALT00000037714
1	ENSGALT00000026612
1	ENSGALT00000026237
1	ENSGALT00000031822
1	ENSGALT00000018810
1	ENSGALT00000016120
1	ENSGALT00000014332
1	ENSGALT00000021658
1	ENSGALT00000000353
1	ENSGALT00000000902
1	ENSGALT00000009160
1	ENSGALT00000025787
1	ENSGALT00000036771
1	ENSGALT00000024463
1	ENSGALT00000022316
1	ENSGALT00000037311
1	ENSGALT00000020693
1	ENSGALT00000031232
1	ENSGALT00000012690
1	ENSGALT00000002576
1	ENSGALT00000013406
1	ENSGALT00000039928
1	ENSGALT00000036211
1	ENSGALT00000012605
1	ENSGALT00000012908
1	ENSGALT00000011514
1	ENSGALT00000036390
1	ENSGALT00000036390
1	ENSGALT00000027799
1	ENSGALT00000027794
1	ENSGALT00000027686
1	ENSGALT00000030094
1	ENSGALT00000027392
1	ENSGALT00000027383
1	ENSGALT00000026129
1	ENSGALT00000025369
1	ENSGALT00000020816
1	ENSGALT00000030578
1	ENSGALT00000035589
1	ENSGALT00000036130
1	ENSGALT00000036186
1	ENSGALT00000023080
1	ENSGALT00000034450
1	ENSGALT00000019273
1	ENSGALT00000010882

## Sheet: NF
10	ENSGALG00000014047
8	ENSGALG00000002267
8	ENSGALG00000008358
8	ENSGALG00000006967
7	ENSGALG00000014890
7	ENSGALG00000014890
7	ENSGALG00000014890
7	ENSGALG00000012024
7	ENSGALG00000016910
7	ENSGALG00000015458
6	ENSGALG00000009450
6	ENSGALG00000008219
5	ENSGALG00000003125
5	ENSGALG00000009224
5	ENSGALG00000011881
5	ENSGALG00000005016
5	ENSGALG00000010244
5	ENSGALG00000004812
5	ENSGALG00000004394
5	ENSGALG00000015538
5	ENSGALG00000014369
5	ENSGALG00000001278
4	ENSGALG00000014321
4	ENSGALG00000011881
4	ENSGALG00000015607
4	ENSGALG00000011794
4	ENSGALG00000002246
4	ENSGALG00000004980
4	ENSGALG00000014537
4	ENSGALG00000015775
4	ENSGALG00000006490
4	ENSGALG00000003541
4	ENSGALG00000015755
4	ENSGALG00000015526
4	ENSGALG00000007974
4	ENSGALG00000007149
4	ENSGALG00000007289
4	ENSGALG00000016885
4	ENSGALG00000014528
4	ENSGALG00000009514
3	ENSGALG00000012024
3	ENSGALG00000010273
3	ENSGALG00000016332
3	ENSGALG00000002211
3	ENSGALG00000008229
3	ENSGALG00000015115
3	ENSGALG00000022060
3	ENSGALG00000012077
3	ENSGALG00000005004
3	ENSGALG00000014192
3	ENSGALG00000011812
3	ENSGALG00000001281
3	ENSGALG00000001438
3	ENSGALG00000012692
3	ENSGALG00000019711
3	ENSGALG00000001001
3	ENSGALG00000002977
3	ENSGALG00000003763
3	ENSGALG00000000845
3	ENSGALG00000017082
3	ENSGALG00000022792
3	ENSGALG00000016053
3	ENSGALG00000014071
3	ENSGALG00000012635
3	ENSGALG00000012490
3	ENSGALG00000011651
2	ENSGALG00000002192
2	ENSGALG00000014277
2	ENSGALG00000011241
2	ENSGALG00000005330
2	ENSGALG00000022018
2	ENSGALG00000025515
2	ENSGALG00000009224
2	ENSGALG00000003797
2	ENSGALG00000016332
2	ENSGALG00000010036
2	ENSGALG00000016306
2	ENSGALG00000007169
2	ENSGALG00000004854
2	ENSGALG00000002211
2	ENSGALG00000002267
2	ENSGALG00000023822
2	ENSGALG00000006677
2	ENSGALG00000023012
2	ENSGALG00000023012
2	ENSGALG00000014933
2	ENSGALG00000014944
2	ENSGALG00000014719
2	ENSGALG00000002872
2	ENSGALG00000013481
2	ENSGALG00000010441
2	ENSGALG00000006976
2	ENSGALG00000002277
2	ENSGALG00000011094
2	ENSGALG00000008835
2	ENSGALG00000005904
2	ENSGALG00000014209
2	ENSGALG00000003812
2	ENSGALG00000007704
2	ENSGALG00000020784
2	ENSGALG00000004319
2	ENSGALG00000010665
2	ENSGALG00000010318
2	ENSGALG00000014404
2	ENSGALG00000011133
2	ENSGALG00000009719
2	ENSGALG00000004716
2	ENSGALG00000022870
2	ENSGALG00000016403
2	ENSGALG00000013747
2	ENSGALG00000013505
2	ENSGALG00000009928
2	ENSGALG00000009864
2	ENSGALG00000023754
2	ENSGALG00000024195
2	ENSGALG00000000285
2	ENSGALG00000002499
2	ENSGALG00000014155
2	ENSGALG00000004244
2	ENSGALG00000001550
2	ENSGALG00000016077
2	ENSGALG00000015744
2	ENSGALG00000022876
2	ENSGALG00000012885
2	ENSGALG00000012093
2	ENSGALG00000011312
2	ENSGALG00000007547
2	ENSGALG00000007063
2	ENSGALG00000001389
2	ENSGALG00000004664
2	ENSGALG00000004558
2	ENSGALG00000004467
2	ENSGALG00000003321
2	ENSGALG00000006845
2	ENSGALG00000006757
2	ENSGALG00000000546
2	ENSGALG00000021862
2	ENSGALG00000004940
2	ENSGALG00000025206
2	ENSGALG00000007107
2	ENSGALG00000004624
2	ENSGALG00000017165
2	ENSGALG00000017083
2	ENSGALG00000016547
2	ENSGALG00000016148
2	ENSGALG00000016138
2	ENSGALG00000016040
2	ENSGALG00000014122
2	ENSGALG00000023012
2	ENSGALG00000012849
2	ENSGALG00000012204
2	ENSGALG00000012150
1	ENSGALG00000018235
1	ENSGALG00000014890
1	ENSGALG00000014890
1	ENSGALG00000018570
1	ENSGALG00000018570
1	ENSGALG00000018570
1	ENSGALG00000018570
1	ENSGALG00000002192
1	ENSGALG00000002192
1	ENSGALG00000010063
1	ENSGALG00000010063
1	ENSGALG00000010063
1	ENSGALG00000014277
1	ENSGALG00000014277
1	ENSGALG00000011241
1	ENSGALG00000011241
1	ENSGALG00000003627
1	ENSGALG00000003627
1	ENSGALG00000003627
1	ENSGALG00000012024
1	ENSGALG00000023040
1	ENSGALG00000002580
1	ENSGALG00000002580
1	ENSGALG00000022018
1	ENSGALG00000022087
1	ENSGALG00000022087
1	ENSGALG00000022108
1	ENSGALG00000022108
1	ENSGALG00000003125
1	ENSGALG00000018770
1	ENSGALG00000018770
1	ENSGALG00000022435
1	ENSGALG00000022435
1	ENSGALG00000022609
1	ENSGALG00000022609
1	ENSGALG00000003510
1	ENSGALG00000003510
1	ENSGALG00000025515
1	ENSGALG00000003810
1	ENSGALG00000006137
1	ENSGALG00000006137
1	ENSGALG00000003612
1	ENSGALG00000003612
1	ENSGALG00000012039
1	ENSGALG00000012039
1	ENSGALG00000008553
1	ENSGALG00000008553
1	ENSGALG00000014290
1	ENSGALG00000014264
1	ENSGALG00000014264
1	ENSGALG00000023319
1	ENSGALG00000020219
1	ENSGALG00000010273
1	ENSGALG00000010159
1	ENSGALG00000010159
1	ENSGALG00000023355
1	ENSGALG00000023355
1	ENSGALG00000010097
1	ENSGALG00000010097
1	ENSGALG00000004734
1	ENSGALG00000004734
1	ENSGALG00000015823
1	ENSGALG00000015823
1	ENSGALG00000021844
1	ENSGALG00000021844
1	ENSGALG00000010036
1	ENSGALG00000009450
1	ENSGALG00000008942
1	ENSGALG00000008942
1	ENSGALG00000007866
1	ENSGALG00000007866
1	ENSGALG00000003182
1	ENSGALG00000023791
1	ENSGALG00000001283
1	ENSGALG00000001283
1	ENSGALG00000014065
1	ENSGALG00000002871
1	ENSGALG00000007796
1	ENSGALG00000007796
1	ENSGALG00000001219
1	ENSGALG00000001219
1	ENSGALG00000016306
1	ENSGALG00000018085
1	ENSGALG00000018085
1	ENSGALG00000015607
1	ENSGALG00000014852
1	ENSGALG00000014852
1	ENSGALG00000013640
1	ENSGALG00000013640
1	ENSGALG00000017912
1	ENSGALG00000011286
1	ENSGALG00000007169
1	ENSGALG00000000182
1	ENSGALG00000000182
1	ENSGALG00000004854
1	ENSGALG00000007206
1	ENSGALG00000007206
1	ENSGALG00000023822
1	ENSGALG00000006677
1	ENSGALG00000008308
1	ENSGALG00000008308
1	ENSGALG00000004937
1	ENSGALG00000004937
1	ENSGALG00000001590
1	ENSGALG00000022663
1	ENSGALG00000007970
1	ENSGALG00000007970
1	ENSGALG00000004624
1	ENSGALG00000004624
1	ENSGALG00000004435
1	ENSGALG00000004435
1	ENSGALG00000022706
1	ENSGALG00000017335
1	ENSGALG00000017186
1	ENSGALG00000017186
1	ENSGALG00000016947
1	ENSGALG00000016947
1	ENSGALG00000016910
1	ENSGALG00000012640
1	ENSGALG00000012640
1	ENSGALG00000012144
1	ENSGALG00000012144
1	ENSGALG00000012024
1	ENSGALG00000012024
1	ENSGALG00000011794
1	ENSGALG00000009773
1	ENSGALG00000009773
1	ENSGALG00000021410
1	ENSGALG00000024460
1	ENSGALG00000017510
1	ENSGALG00000023089
1	ENSGALG00000014645
1	ENSGALG00000015540
1	ENSGALG00000015208
1	ENSGALG00000015216
1	ENSGALG00000015167
1	ENSGALG00000018479
1	ENSGALG00000014789
1	ENSGALG00000014777
1	ENSGALG00000005806
1	ENSGALG00000003019
1	ENSGALG00000022683
1	ENSGALG00000022687
1	ENSGALG00000002235
1	ENSGALG00000022013
1	ENSGALG00000000017
1	ENSGALG00000022020
1	ENSGALG00000022028
1	ENSGALG00000000045
1	ENSGALG00000000038
1	ENSGALG00000000015
1	ENSGALG00000022087
1	ENSGALG00000014161
1	ENSGALG00000022135
1	ENSGALG00000014409
1	ENSGALG00000000043
1	ENSGALG00000000915
1	ENSGALG00000006590
1	ENSGALG00000006720
1	ENSGALG00000025673
1	ENSGALG00000018427
1	ENSGALG00000022293
1	ENSGALG00000004944
1	ENSGALG00000017949
1	ENSGALG00000022342
1	ENSGALG00000015062
1	ENSGALG00000022373
1	ENSGALG00000022373
1	ENSGALG00000022439
1	ENSGALG00000005183
1	ENSGALG00000018607
1	ENSGALG00000012476
1	ENSGALG00000013942
1	ENSGALG00000018712
1	ENSGALG00000022532
1	ENSGALG00000002650
1	ENSGALG00000013388
1	ENSGALG00000006060
1	ENSGALG00000010434
1	ENSGALG00000010399
1	ENSGALG00000010256
1	ENSGALG00000013837
1	ENSGALG00000008310
1	ENSGALG00000007595
1	ENSGALG00000020794
1	ENSGALG00000007454
1	ENSGALG00000002753
1	ENSGALG00000005030
1	ENSGALG00000005505
1	ENSGALG00000024277
1	ENSGALG00000005550
1	ENSGALG00000006260
1	ENSGALG00000002070
1	ENSGALG00000001730
1	ENSGALG00000020589
1	ENSGALG00000011118
1	ENSGALG00000010543
1	ENSGALG00000023285
1	ENSGALG00000010487
1	ENSGALG00000010110
1	ENSGALG00000010053
1	ENSGALG00000010053
1	ENSGALG00000009993
1	ENSGALG00000009988
1	ENSGALG00000006284
1	ENSGALG00000006237
1	ENSGALG00000005935
1	ENSGALG00000004728
1	ENSGALG00000002894
1	ENSGALG00000002803
1	ENSGALG00000002192
1	ENSGALG00000001915
1	ENSGALG00000012551
1	ENSGALG00000012357
1	ENSGALG00000012223
1	ENSGALG00000012214
1	ENSGALG00000012052
1	ENSGALG00000011650
1	ENSGALG00000011592
1	ENSGALG00000023249
1	ENSGALG00000011141
1	ENSGALG00000011128
1	ENSGALG00000009841
1	ENSGALG00000009839
1	ENSGALG00000009327
1	ENSGALG00000009321
1	ENSGALG00000009264
1	ENSGALG00000020793
1	ENSGALG00000008978
1	ENSGALG00000008978
1	ENSGALG00000008842
1	ENSGALG00000008466
1	ENSGALG00000008305
1	ENSGALG00000008239
1	ENSGALG00000008046
1	ENSGALG00000021021
1	ENSGALG00000002384
1	ENSGALG00000002348
1	ENSGALG00000009704
1	ENSGALG00000009427
1	ENSGALG00000009261
1	ENSGALG00000008971
1	ENSGALG00000008083
1	ENSGALG00000008555
1	ENSGALG00000008417
1	ENSGALG00000007572
1	ENSGALG00000006143
1	ENSGALG00000014614
1	ENSGALG00000006331
1	ENSGALG00000005893
1	ENSGALG00000005733
1	ENSGALG00000005547
1	ENSGALG00000005232
1	ENSGALG00000004511
1	ENSGALG00000004446
1	ENSGALG00000002980
1	ENSGALG00000002942
1	ENSGALG00000024315
1	ENSGALG00000002710
1	ENSGALG00000002089
1	ENSGALG00000025579
1	ENSGALG00000012037
1	ENSGALG00000011620
1	ENSGALG00000011534
1	ENSGALG00000011464
1	ENSGALG00000011260
1	ENSGALG00000011260
1	ENSGALG00000011139
1	ENSGALG00000010848
1	ENSGALG00000010715
1	ENSGALG00000010665
1	ENSGALG00000010576
1	ENSGALG00000010314
1	ENSGALG00000010189
1	ENSGALG00000010034
1	ENSGALG00000010030
1	ENSGALG00000009946
1	ENSGALG00000009725
1	ENSGALG00000009018
1	ENSGALG00000008603
1	ENSGALG00000008603
1	ENSGALG00000008569
1	ENSGALG00000008514
1	ENSGALG00000007871
1	ENSGALG00000007520
1	ENSGALG00000023441
1	ENSGALG00000010831
1	ENSGALG00000006266
1	ENSGALG00000006077
1	ENSGALG00000006035
1	ENSGALG00000012121
1	ENSGALG00000005192
1	ENSGALG00000015995
1	ENSGALG00000021810
1	ENSGALG00000015713
1	ENSGALG00000015709
1	ENSGALG00000024486
1	ENSGALG00000015665
1	ENSGALG00000015664
1	ENSGALG00000015546
1	ENSGALG00000015538
1	ENSGALG00000014957
1	ENSGALG00000014383
1	ENSGALG00000014355
1	ENSGALG00000013521
1	ENSGALG00000014269
1	ENSGALG00000014268
1	ENSGALG00000014236
1	ENSGALG00000013728
1	ENSGALG00000012338
1	ENSGALG00000012308
1	ENSGALG00000012196
1	ENSGALG00000012079
1	ENSGALG00000012076
1	ENSGALG00000012036
1	ENSGALG00000011998
1	ENSGALG00000011982
1	ENSGALG00000011833
1	ENSGALG00000023122
1	ENSGALG00000011680
1	ENSGALG00000011564
1	ENSGALG00000011133
1	ENSGALG00000011124
1	ENSGALG00000010847
1	ENSGALG00000023355
1	ENSGALG00000023355
1	ENSGALG00000010031
1	ENSGALG00000009880
1	ENSGALG00000025470
1	ENSGALG00000009774
1	ENSGALG00000009343
1	ENSGALG00000009343
1	ENSGALG00000009212
1	ENSGALG00000008970
1	ENSGALG00000008970
1	ENSGALG00000020260
1	ENSGALG00000008572
1	ENSGALG00000008088
1	ENSGALG00000007843
1	ENSGALG00000007574
1	ENSGALG00000006256
1	ENSGALG00000006080
1	ENSGALG00000006017
1	ENSGALG00000006017
1	ENSGALG00000005982
1	ENSGALG00000005982
1	ENSGALG00000004825
1	ENSGALG00000003860
1	ENSGALG00000004111
1	ENSGALG00000004113
1	ENSGALG00000020331
1	ENSGALG00000016720
1	ENSGALG00000010334
1	ENSGALG00000016633
1	ENSGALG00000016630
1	ENSGALG00000016586
1	ENSGALG00000016531
1	ENSGALG00000016504
1	ENSGALG00000019867
1	ENSGALG00000016481
1	ENSGALG00000022870
1	ENSGALG00000016412
1	ENSGALG00000022887
1	ENSGALG00000016309
1	ENSGALG00000016282
1	ENSGALG00000016183
1	ENSGALG00000015925
1	ENSGALG00000015916
1	ENSGALG00000015903
1	ENSGALG00000015903
1	ENSGALG00000015890
1	ENSGALG00000015830
1	ENSGALG00000015410
1	ENSGALG00000015387
1	ENSGALG00000015238
1	ENSGALG00000015060
1	ENSGALG00000015060
1	ENSGALG00000015051
1	ENSGALG00000015033
1	ENSGALG00000015033
1	ENSGALG00000015022
1	ENSGALG00000014834
1	ENSGALG00000013962
1	ENSGALG00000013951
1	ENSGALG00000013935
1	ENSGALG00000013795
1	ENSGALG00000013780
1	ENSGALG00000013768
1	ENSGALG00000019982
1	ENSGALG00000012356
1	ENSGALG00000012345
1	ENSGALG00000011106
1	ENSGALG00000011073
1	ENSGALG00000011008
1	ENSGALG00000011005
1	ENSGALG00000014464
1	ENSGALG00000010768
1	ENSGALG00000010448
1	ENSGALG00000010282
1	ENSGALG00000010014
1	ENSGALG00000009915
1	ENSGALG00000009305
1	ENSGALG00000025549
1	ENSGALG00000008855
1	ENSGALG00000009086
1	ENSGALG00000008457
1	ENSGALG00000008254
1	ENSGALG00000003527
1	ENSGALG00000002694
1	ENSGALG00000001773
1	ENSGALG00000000577
1	ENSGALG00000000558
1	ENSGALG00000002818
1	ENSGALG00000003267
1	ENSGALG00000001279
1	ENSGALG00000009943
1	ENSGALG00000000363
1	ENSGALG00000024251
1	ENSGALG00000000708
1	ENSGALG00000000447
1	ENSGALG00000000442
1	ENSGALG00000000826
1	ENSGALG00000007685
1	ENSGALG00000006567
1	ENSGALG00000006567
1	ENSGALG00000006518
1	ENSGALG00000003816
1	ENSGALG00000003614
1	ENSGALG00000003390
1	ENSGALG00000002021
1	ENSGALG00000001502
1	ENSGALG00000021664
1	ENSGALG00000013639
1	ENSGALG00000000981
1	ENSGALG00000010966
1	ENSGALG00000000562
1	ENSGALG00000000519
1	ENSGALG00000024475
1	ENSGALG00000000534
1	ENSGALG00000003398
1	ENSGALG00000000019
1	ENSGALG00000023542
1	ENSGALG00000002836
1	ENSGALG00000001515
1	ENSGALG00000001359
1	ENSGALG00000001334
1	ENSGALG00000021682
1	ENSGALG00000001207
1	ENSGALG00000007963
1	ENSGALG00000007796
1	ENSGALG00000023844
1	ENSGALG00000001062
1	ENSGALG00000022759
1	ENSGALG00000022767
1	ENSGALG00000025500
1	ENSGALG00000018085
1	ENSGALG00000018085
1	ENSGALG00000016308
1	ENSGALG00000016310
1	ENSGALG00000019420
1	ENSGALG00000016386
1	ENSGALG00000013904
1	ENSGALG00000015918
1	ENSGALG00000015915
1	ENSGALG00000015915
1	ENSGALG00000015896
1	ENSGALG00000015758
1	ENSGALG00000014432
1	ENSGALG00000018967
1	ENSGALG00000015250
1	ENSGALG00000015186
1	ENSGALG00000015122
1	ENSGALG00000022874
1	ENSGALG00000000059
1	ENSGALG00000013886
1	ENSGALG00000013731
1	ENSGALG00000013729
1	ENSGALG00000013640
1	ENSGALG00000013191
1	ENSGALG00000013167
1	ENSGALG00000013137
1	ENSGALG00000013086
1	ENSGALG00000013084
1	ENSGALG00000013068
1	ENSGALG00000012799
1	ENSGALG00000012784
1	ENSGALG00000012747
1	ENSGALG00000012705
1	ENSGALG00000012704
1	ENSGALG00000012702
1	ENSGALG00000012702
1	ENSGALG00000012681
1	ENSGALG00000012653
1	ENSGALG00000012369
1	ENSGALG00000012352
1	ENSGALG00000012046
1	ENSGALG00000011905
1	ENSGALG00000011848
1	ENSGALG00000011465
1	ENSGALG00000010854
1	ENSGALG00000010809
1	ENSGALG00000010704
1	ENSGALG00000009733
1	ENSGALG00000009476
1	ENSGALG00000018050
1	ENSGALG00000021836
1	ENSGALG00000007579
1	ENSGALG00000007547
1	ENSGALG00000007507
1	ENSGALG00000007379
1	ENSGALG00000007359
1	ENSGALG00000007260
1	ENSGALG00000007260
1	ENSGALG00000007061
1	ENSGALG00000017394
1	ENSGALG00000006028
1	ENSGALG00000005979
1	ENSGALG00000005710
1	ENSGALG00000005710
1	ENSGALG00000005056
1	ENSGALG00000005048
1	ENSGALG00000005027
1	ENSGALG00000004934
1	ENSGALG00000005834
1	ENSGALG00000005660
1	ENSGALG00000002653
1	ENSGALG00000002288
1	ENSGALG00000001737
1	ENSGALG00000001564
1	ENSGALG00000013781
1	ENSGALG00000008016
1	ENSGALG00000008016
1	ENSGALG00000004386
1	ENSGALG00000003627
1	ENSGALG00000003496
1	ENSGALG00000021482
1	ENSGALG00000002219
1	ENSGALG00000001971
1	ENSGALG00000001892
1	ENSGALG00000001577
1	ENSGALG00000000847
1	ENSGALG00000001419
1	ENSGALG00000003478
1	ENSGALG00000023678
1	ENSGALG00000008472
1	ENSGALG00000024360
1	ENSGALG00000008238
1	ENSGALG00000008073
1	ENSGALG00000006648
1	ENSGALG00000021877
1	ENSGALG00000004562
1	ENSGALG00000003795
1	ENSGALG00000025372
1	ENSGALG00000002040
1	ENSGALG00000002111
1	ENSGALG00000007366
1	ENSGALG00000007158
1	ENSGALG00000007158
1	ENSGALG00000005083
1	ENSGALG00000004773
1	ENSGALG00000004329
1	ENSGALG00000003479
1	ENSGALG00000003378
1	ENSGALG00000003217
1	ENSGALG00000003091
1	ENSGALG00000007394
1	ENSGALG00000007336
1	ENSGALG00000007327
1	ENSGALG00000007273
1	ENSGALG00000007126
1	ENSGALG00000006424
1	ENSGALG00000006424
1	ENSGALG00000006424
1	ENSGALG00000014196
1	ENSGALG00000003331
1	ENSGALG00000024267
1	ENSGALG00000002863
1	ENSGALG00000001239
1	ENSGALG00000000546
1	ENSGALG00000001383
1	ENSGALG00000008378
1	ENSGALG00000007790
1	ENSGALG00000007177
1	ENSGALG00000006544
1	ENSGALG00000006056
1	ENSGALG00000005078
1	ENSGALG00000003806
1	ENSGALG00000021352
1	ENSGALG00000000908
1	ENSGALG00000005757
1	ENSGALG00000004853
1	ENSGALG00000004814
1	ENSGALG00000003837
1	ENSGALG00000003169
1	ENSGALG00000002237
1	ENSGALG00000001965
1	ENSGALG00000000880
1	ENSGALG00000008425
1	ENSGALG00000008164
1	ENSGALG00000007887
1	ENSGALG00000006949
1	ENSGALG00000006859
1	ENSGALG00000006702
1	ENSGALG00000006689
1	ENSGALG00000023436
1	ENSGALG00000004261
1	ENSGALG00000003944
1	ENSGALG00000003521
1	ENSGALG00000003427
1	ENSGALG00000001711
1	ENSGALG00000002078
1	ENSGALG00000002480
1	ENSGALG00000017307
1	ENSGALG00000017322
1	ENSGALG00000025198
1	ENSGALG00000000845
1	ENSGALG00000014060
1	ENSGALG00000017248
1	ENSGALG00000017219
1	ENSGALG00000017212
1	ENSGALG00000017204
1	ENSGALG00000013489
1	ENSGALG00000017134
1	ENSGALG00000017132
1	ENSGALG00000017126
1	ENSGALG00000017084
1	ENSGALG00000008242
1	ENSGALG00000017034
1	ENSGALG00000017034
1	ENSGALG00000017013
1	ENSGALG00000016947
1	ENSGALG00000014545
1	ENSGALG00000016913
1	ENSGALG00000022750
1	ENSGALG00000022762
1	ENSGALG00000016852
1	ENSGALG00000016850
1	ENSGALG00000016829
1	ENSGALG00000016809
1	ENSGALG00000016808
1	ENSGALG00000016807
1	ENSGALG00000024437
1	ENSGALG00000016728
1	ENSGALG00000016681
1	ENSGALG00000016584
1	ENSGALG00000016563
1	ENSGALG00000016420
1	ENSGALG00000016420
1	ENSGALG00000016323
1	ENSGALG00000016237
1	ENSGALG00000016213
1	ENSGALG00000016211
1	ENSGALG00000016186
1	ENSGALG00000016138
1	ENSGALG00000016059
1	ENSGALG00000016058
1	ENSGALG00000016022
1	ENSGALG00000016022
1	ENSGALG00000015941
1	ENSGALG00000019198
1	ENSGALG00000015679
1	ENSGALG00000015480
1	ENSGALG00000015469
1	ENSGALG00000015469
1	ENSGALG00000015458
1	ENSGALG00000015398
1	ENSGALG00000015353
1	ENSGALG00000015351
1	ENSGALG00000015351
1	ENSGALG00000015351
1	ENSGALG00000015351
1	ENSGALG00000015346
1	ENSGALG00000015235
1	ENSGALG00000015218
1	ENSGALG00000015191
1	ENSGALG00000022894
1	ENSGALG00000014723
1	ENSGALG00000014688
1	ENSGALG00000014687
1	ENSGALG00000014278
1	ENSGALG00000017271
1	ENSGALG00000017286
1	ENSGALG00000017293
1	ENSGALG00000019267
1	ENSGALG00000014031
1	ENSGALG00000013204
1	ENSGALG00000013177
1	ENSGALG00000012938
1	ENSGALG00000012568
1	ENSGALG00000012556
1	ENSGALG00000012457
1	ENSGALG00000012442
1	ENSGALG00000012254
1	ENSGALG00000011803
1	ENSGALG00000011727
1	ENSGALG00000011569
1	ENSGALG00000011357
1	ENSGALG00000011323
1	ENSGALG00000019336
1	ENSGALG00000011274
1	ENSGALG00000011207
1	ENSGALG00000010325
1	ENSGALG00000009805
1	ENSGALG00000009773
1	ENSGALG00000009764
1	ENSGALG00000009494
1	ENSGALG00000009424
1	ENSGALG00000004897
1	ENSGALG00000007025
1	ENSGALG00000023624
1	ENSGALG00000008115
1	ENSGALG00000008154
1	ENSGALG00000008167
1	ENSGALG00000008222
1	ENSGALG00000008309
1	ENSGALG00000008353
1	ENSGALG00000019407
1	ENSGALG00000019412
1	ENSGALG00000009771
1	ENSGALG00000009771

## Sheet: TF
67	ENSGALG00000027224
58	ENSGALG00000006020
57	ENSGALG00000012356
57	ENSGALG00000020884
44	ENSGALG00000018319
43	ENSGALG00000013956
28	ENSGALG00000013183
21	ENSGALG00000018245
16	ENSGALG00000026484
14	ENSGALG00000002715
13	ENSGALG00000015322
12	ENSGALG00000018666
11	ENSGALG00000009665
11	ENSGALG00000002672
6	ENSGALG00000018245
6	ENSGALG00000006887
6	ENSGALG00000008990
6	ENSGALG00000015037
5	ENSGALG00000018245
5	ENSGALG00000008990
5	ENSGALG00000002192
5
5
4	ENSGALG00000025962
4	ENSGALG00000014947
4	ENSGALG00000016750
4	ENSGALG00000017166
4	ENSGALG00000013183
4	ENSGALG00000013484
4	ENSGALG00000011881
4	ENSGALG00000011881
4	ENSGALG00000012440
4	ENSGALG00000009103
4	ENSGALG00000012586
3	ENSGALG00000023801
3	ENSGALG00000022892
3	ENSGALG00000007100
3	ENSGALG00000010840
3	ENSGALG00000011949
3	ENSGALG00000011995
3	ENSGALG00000012684
3	ENSGALG00000012928
3	ENSGALG00000013183
3	ENSGALG00000015607
3	ENSGALG00000026821
3	ENSGALG00000013780
3	ENSGALG00000006877
3	ENSGALG00000010324
3	ENSGALG00000011880
3	ENSGALG00000010323
3	ENSGALG00000012361
3	ENSGALG00000026019
3	ENSGALG00000011335
3	ENSGALG00000010924
3	ENSGALG00000001217
3	ENSGALG00000002155
3
3
3
3	ENSGALG00000015058
3	ENSGALG00000015682
2	ENSGALG00000009572
2	ENSGALG00000009638
2	ENSGALG00000009904
2	ENSGALG00000009942
2	ENSGALG00000009966
2	ENSGALG00000010975
2	ENSGALG00000011198
2	ENSGALG00000011847
2	ENSGALG00000012697
2	ENSGALG00000023012
2	ENSGALG00000014030
2	ENSGALG00000014822
2	ENSGALG00000015075
2	ENSGALG00000015133
2	ENSGALG00000015351
2	ENSGALG00000015461
2	ENSGALG00000018245
2	ENSGALG00000018245
2	ENSGALG00000018245
2	ENSGALG00000016379
2	ENSGALG00000016420
2	ENSGALG00000016747
2	ENSGALG00000016823
2	ENSGALG00000017064
2	ENSGALG00000023340
2	ENSGALG00000021442
2	ENSGALG00000004943
2	ENSGALG00000000671
2	ENSGALG00000000913
2	ENSGALG00000004937
2	ENSGALG00000002363
2	ENSGALG00000001718
2	ENSGALG00000003177
2	ENSGALG00000006569
2	ENSGALG00000004735
2	ENSGALG00000007206
2	ENSGALG00000007307
2	ENSGALG00000002205
2	ENSGALG00000004379
2	ENSGALG00000028810
2	ENSGALG00000009008
2	ENSGALG00000008844
2	ENSGALG00000023626
2	ENSGALG00000001433
2
2	ENSGALG00000007260
2	ENSGALG00000009641
2	ENSGALG00000013129
2	ENSGALG00000015448
2	ENSGALG00000015521
2	ENSGALG00000015553
2	ENSGALG00000015607
2	ENSGALG00000015755
2	ENSGALG00000014208
2	ENSGALG00000016079
2	ENSGALG00000016210
2	ENSGALG00000006194
2	ENSGALG00000006479
2	ENSGALG00000006594
2	ENSGALG00000007533
2	ENSGALG00000000227
2	ENSGALG00000000562
2	ENSGALG00000026153
2	ENSGALG00000000675
2	ENSGALG00000001137
2	ENSGALG00000007418
2	ENSGALG00000007675
2	ENSGALG00000007685
2	ENSGALG00000024120
2	ENSGALG00000000523
2	ENSGALG00000000870
2	ENSGALG00000009155
2	ENSGALG00000010047
2	ENSGALG00000011056
2	ENSGALG00000011065
2	ENSGALG00000020005
2	ENSGALG00000012412
2	ENSGALG00000014009
2	ENSGALG00000015471
2	ENSGALG00000015917
2	ENSGALG00000015959
2	ENSGALG00000028744
2	ENSGALG00000016457
2	ENSGALG00000016475
2	ENSGALG00000016496
2	ENSGALG00000020331
2	ENSGALG00000006623
2	ENSGALG00000008990
2	ENSGALG00000026919
2	ENSGALG00000009098
2	ENSGALG00000026830
2	ENSGALG00000025470
2	ENSGALG00000011881
2	ENSGALG00000011881
2	ENSGALG00000012048
2	ENSGALG00000013940
2
2	ENSGALG00000006035
2	ENSGALG00000009452
2	ENSGALG00000010665
2	ENSGALG00000010811
2	ENSGALG00000011376
2	ENSGALG00000012426
2	ENSGALG00000005867
2	ENSGALG00000009091
2	ENSGALG00000003126
2	ENSGALG00000007552
2	ENSGALG00000027768
2	ENSGALG00000005786
2	ENSGALG00000006347
2
2
2
2
2
2
2
2	ENSGALG00000027658
2	ENSGALG00000014645
1	ENSGALG00000013499
1	ENSGALG00000007978
1	ENSGALG00000006409
1	ENSGALG00000006356
1	ENSGALG00000019412
1	ENSGALG00000006324
1	ENSGALG00000013738
1	ENSGALG00000028708
1	ENSGALG00000027979
1	ENSGALG00000027979
1	ENSGALG00000006643
1	ENSGALG00000008335
1	ENSGALG00000008309
1	ENSGALG00000008249
1	ENSGALG00000008249
1	ENSGALG00000008167
1	ENSGALG00000008109
1	ENSGALG00000007025
1	ENSGALG00000007025
1	ENSGALG00000004897
1	ENSGALG00000013399
1	ENSGALG00000013182
1	ENSGALG00000008526
1	ENSGALG00000013146
1	ENSGALG00000013146
1	ENSGALG00000008797
1	ENSGALG00000008821
1	ENSGALG00000009424
1	ENSGALG00000009448
1	ENSGALG00000009530
1	ENSGALG00000009540
1	ENSGALG00000009739
1	ENSGALG00000009759
1	ENSGALG00000019361
1	ENSGALG00000019361
1	ENSGALG00000019361
1	ENSGALG00000009825
1	ENSGALG00000009856
1	ENSGALG00000009867
1	ENSGALG00000009873
1	ENSGALG00000009899
1	ENSGALG00000009927
1	ENSGALG00000009927
1	ENSGALG00000009942
1	ENSGALG00000009942
1	ENSGALG00000010042
1	ENSGALG00000010253
1	ENSGALG00000011206
1	ENSGALG00000011274
1	ENSGALG00000011320
1	ENSGALG00000011406
1	ENSGALG00000011429
1	ENSGALG00000011549
1	ENSGALG00000011738
1	ENSGALG00000011814
1	ENSGALG00000011857
1	ENSGALG00000023193
1	ENSGALG00000027665
1	ENSGALG00000027665
1	ENSGALG00000012172
1	ENSGALG00000012247
1	ENSGALG00000012265
1	ENSGALG00000025881
1	ENSGALG00000012533
1	ENSGALG00000012557
1	ENSGALG00000012662
1	ENSGALG00000012754
1	ENSGALG00000027209
1	ENSGALG00000028444
1	ENSGALG00000012944
1	ENSGALG00000012956
1	ENSGALG00000013022
1	ENSGALG00000013024
1	ENSGALG00000013039
1	ENSGALG00000019280
1	ENSGALG00000026346
1	ENSGALG00000023012
1	ENSGALG00000023012
1	ENSGALG00000023012
1	ENSGALG00000025962
1	ENSGALG00000014011
1	ENSGALG00000014166
1	ENSGALG00000014234
1	ENSGALG00000018240
1	ENSGALG00000012921
1	ENSGALG00000028155
1	ENSGALG00000017282
1	ENSGALG00000017282
1	ENSGALG00000014723
1	ENSGALG00000014890
1	ENSGALG00000014890
1	ENSGALG00000014890
1	ENSGALG00000022892
1	ENSGALG00000015193
1	ENSGALG00000015218
1	ENSGALG00000015258
1	ENSGALG00000015271
1	ENSGALG00000015328
1	ENSGALG00000015330
1	ENSGALG00000026549
1	ENSGALG00000015353
1	ENSGALG00000015367
1	ENSGALG00000015375
1	ENSGALG00000015402
1	ENSGALG00000015440
1	ENSGALG00000015461
1	ENSGALG00000015497
1	ENSGALG00000019201
1	ENSGALG00000015681
1	ENSGALG00000015737
1	ENSGALG00000026592
1	ENSGALG00000017896
1	ENSGALG00000017896
1	ENSGALG00000018245
1	ENSGALG00000018245
1	ENSGALG00000018245
1	ENSGALG00000018245
1	ENSGALG00000018245
1	ENSGALG00000015795
1	ENSGALG00000015942
1	ENSGALG00000016040
1	ENSGALG00000016138
1	ENSGALG00000016157
1	ENSGALG00000016157
1	ENSGALG00000016200
1	ENSGALG00000016200
1	ENSGALG00000016205
1	ENSGALG00000016211
1	ENSGALG00000026773
1	ENSGALG00000016221
1	ENSGALG00000027310
1	ENSGALG00000027310
1	ENSGALG00000016259
1	ENSGALG00000028184
1	ENSGALG00000016281
1	ENSGALG00000016351
1	ENSGALG00000016357
1	ENSGALG00000016406
1	ENSGALG00000016551
1	ENSGALG00000016594
1	ENSGALG00000016614
1	ENSGALG00000016629
1	ENSGALG00000024488
1	ENSGALG00000016686
1	ENSGALG00000016734
1	ENSGALG00000016747
1	ENSGALG00000016750
1	ENSGALG00000016764
1	ENSGALG00000016769
1	ENSGALG00000016797
1	ENSGALG00000016799
1	ENSGALG00000016810
1	ENSGALG00000016810
1	ENSGALG00000016816
1	ENSGALG00000016817
1	ENSGALG00000016837
1	ENSGALG00000016847
1	ENSGALG00000016851
1	ENSGALG00000028502
1	ENSGALG00000026994
1	ENSGALG00000025489
1	ENSGALG00000016880
1	ENSGALG00000016883
1	ENSGALG00000016886
1	ENSGALG00000022749
1	ENSGALG00000016904
1	ENSGALG00000016904
1	ENSGALG00000016911
1	ENSGALG00000016925
1	ENSGALG00000016926
1	ENSGALG00000025709
1	ENSGALG00000025709
1	ENSGALG00000016955
1	ENSGALG00000016959
1	ENSGALG00000016968
1	ENSGALG00000016971
1	ENSGALG00000016986
1	ENSGALG00000016997
1	ENSGALG00000017008
1	ENSGALG00000017013
1	ENSGALG00000017018
1	ENSGALG00000017019
1	ENSGALG00000017025
1	ENSGALG00000017032
1	ENSGALG00000017035
1	ENSGALG00000017064
1	ENSGALG00000025190
1	ENSGALG00000017083
1	ENSGALG00000017092
1	ENSGALG00000017130
1	ENSGALG00000017135
1	ENSGALG00000017148
1	ENSGALG00000017154
1	ENSGALG00000017167
1	ENSGALG00000017178
1	ENSGALG00000017180
1	ENSGALG00000017180
1	ENSGALG00000017180
1	ENSGALG00000017180
1	ENSGALG00000017197
1	ENSGALG00000029180
1	ENSGALG00000027328
1	ENSGALG00000017210
1	ENSGALG00000028629
1	ENSGALG00000013247
1	ENSGALG00000014060
1	ENSGALG00000008574
1	ENSGALG00000000755
1	ENSGALG00000000838
1	ENSGALG00000000868
1	ENSGALG00000017333
1	ENSGALG00000017350
1	ENSGALG00000017331
1	ENSGALG00000017329
1	ENSGALG00000017323
1	ENSGALG00000001901
1	ENSGALG00000001901
1	ENSGALG00000014121
1	ENSGALG00000001689
1	ENSGALG00000001376
1	ENSGALG00000002746
1	ENSGALG00000002746
1	ENSGALG00000002774
1	ENSGALG00000002883
1	ENSGALG00000002883
1	ENSGALG00000003487
1	ENSGALG00000003849
1	ENSGALG00000003906
1	ENSGALG00000004399
1	ENSGALG00000004641
1	ENSGALG00000004690
1	ENSGALG00000005736
1	ENSGALG00000026117
1	ENSGALG00000023435
1	ENSGALG00000006027
1	ENSGALG00000021171
1	ENSGALG00000006516
1	ENSGALG00000006519
1	ENSGALG00000006725
1	ENSGALG00000006887
1	ENSGALG00000007057
1	ENSGALG00000007141
1	ENSGALG00000026468
1	ENSGALG00000007252
1	ENSGALG00000021020
1	ENSGALG00000008143
1	ENSGALG00000008199
1	ENSGALG00000008600
1	ENSGALG00000000874
1	ENSGALG00000001149
1	ENSGALG00000001201
1	ENSGALG00000001759
1	ENSGALG00000021442
1	ENSGALG00000023828
1	ENSGALG00000003407
1	ENSGALG00000003719
1	ENSGALG00000023724
1	ENSGALG00000003942
1	ENSGALG00000003942
1	ENSGALG00000021225
1	ENSGALG00000004943
1	ENSGALG00000005132
1	ENSGALG00000005178
1	ENSGALG00000005251
1	ENSGALG00000005261
1	ENSGALG00000027424
1	ENSGALG00000005347
1	ENSGALG00000005347
1	ENSGALG00000005402
1	ENSGALG00000013437
1	ENSGALG00000005453
1	ENSGALG00000017644
1	ENSGALG00000005757
1	ENSGALG00000025938
1	ENSGALG00000013784
1	ENSGALG00000006223
1	ENSGALG00000000526
1	ENSGALG00000000913
1	ENSGALG00000001590
1	ENSGALG00000029021
1	ENSGALG00000002240
1	ENSGALG00000002260
1	ENSGALG00000003806
1	ENSGALG00000004937
1	ENSGALG00000004937
1	ENSGALG00000027060
1	ENSGALG00000005161
1	ENSGALG00000025886
1	ENSGALG00000005237
1	ENSGALG00000005237
1	ENSGALG00000005670
1	ENSGALG00000005811
1	ENSGALG00000005902
1	ENSGALG00000021862
1	ENSGALG00000006688
1	ENSGALG00000006787
1	ENSGALG00000006824
1	ENSGALG00000006956
1	ENSGALG00000006956
1	ENSGALG00000007168
1	ENSGALG00000007177
1	ENSGALG00000007431
1	ENSGALG00000007596
1	ENSGALG00000007652
1	ENSGALG00000007769
1	ENSGALG00000007810
1	ENSGALG00000007927
1	ENSGALG00000008294
1	ENSGALG00000008308
1	ENSGALG00000008487
1	ENSGALG00000000884
1	ENSGALG00000002262
1	ENSGALG00000002229
1	ENSGALG00000001726
1	ENSGALG00000028588
1	ENSGALG00000001364
1	ENSGALG00000026318
1	ENSGALG00000002810
1	ENSGALG00000002863
1	ENSGALG00000026443
1	ENSGALG00000003370
1	ENSGALG00000003699
1	ENSGALG00000003699
1	ENSGALG00000003702
1	ENSGALG00000005535
1	ENSGALG00000011450
1	ENSGALG00000005955
1	ENSGALG00000013761
1	ENSGALG00000006424
1	ENSGALG00000006435
1	ENSGALG00000006462
1	ENSGALG00000006506
1	ENSGALG00000006569
1	ENSGALG00000028938
1	ENSGALG00000002873
1	ENSGALG00000003642
1	ENSGALG00000004420
1	ENSGALG00000004611
1	ENSGALG00000005046
1	ENSGALG00000005046
1	ENSGALG00000025566
1	ENSGALG00000005767
1	ENSGALG00000026178
1	ENSGALG00000006110
1	ENSGALG00000006301
1	ENSGALG00000006889
1	ENSGALG00000007008
1	ENSGALG00000007206
1	ENSGALG00000007307
1	ENSGALG00000007345
1	ENSGALG00000007366
1	ENSGALG00000001032
1	ENSGALG00000021386
1	ENSGALG00000002026
1	ENSGALG00000009346
1	ENSGALG00000029072
1	ENSGALG00000009205
1	ENSGALG00000001866
1	ENSGALG00000002006
1	ENSGALG00000002490
1	ENSGALG00000002490
1	ENSGALG00000002490
1	ENSGALG00000001403
1	ENSGALG00000001403
1	ENSGALG00000001435
1	ENSGALG00000021529
1	ENSGALG00000001925
1	ENSGALG00000002180
1	ENSGALG00000002645
1	ENSGALG00000002679
1	ENSGALG00000003790
1	ENSGALG00000004365
1	ENSGALG00000004365
1	ENSGALG00000004854
1	ENSGALG00000004901
1	ENSGALG00000004928
1	ENSGALG00000005518
1	ENSGALG00000005634
1	ENSGALG00000005862
1	ENSGALG00000021142
1	ENSGALG00000021142
1	ENSGALG00000006326
1	ENSGALG00000006430
1	ENSGALG00000006766
1	ENSGALG00000006979
1	ENSGALG00000007319
1	ENSGALG00000020956
1	ENSGALG00000007937
1	ENSGALG00000028162
1	ENSGALG00000008051
1	ENSGALG00000008201
1	ENSGALG00000000123
1	ENSGALG00000024365
1	ENSGALG00000014171
1	ENSGALG00000008898
1	ENSGALG00000008472
1	ENSGALG00000008456
1	ENSGALG00000007113
1	ENSGALG00000006958
1	ENSGALG00000004702
1	ENSGALG00000004548
1	ENSGALG00000004088
1	ENSGALG00000003941
1	ENSGALG00000003789
1	ENSGALG00000003712
1	ENSGALG00000003028
1	ENSGALG00000001645
1	ENSGALG00000001419
1	ENSGALG00000001419
1	ENSGALG00000001355
1	ENSGALG00000001118
1	ENSGALG00000001037
1	ENSGALG00000000368
1	ENSGALG00000000368
1	ENSGALG00000026167
1	ENSGALG00000026167
1	ENSGALG00000026167
1	ENSGALG00000026167
1	ENSGALG00000023626
1	ENSGALG00000001603
1	ENSGALG00000003260
1	ENSGALG00000003566
1	ENSGALG00000028440
1	ENSGALG00000004162
1	ENSGALG00000004376
1	ENSGALG00000006880
1	ENSGALG00000007251
1	ENSGALG00000008023
1	ENSGALG00000023245
1
1
1	ENSGALG00000028577
1	ENSGALG00000024101
1	ENSGALG00000000930
1	ENSGALG00000001110
1	ENSGALG00000001130
1	ENSGALG00000028350
1	ENSGALG00000001410
1	ENSGALG00000001546
1	ENSGALG00000001649
1	ENSGALG00000001828
1	ENSGALG00000002388
1	ENSGALG00000023806
1	ENSGALG00000002783
1	ENSGALG00000002783
1	ENSGALG00000003108
1	ENSGALG00000004618
1	ENSGALG00000004669
1	ENSGALG00000004727
1	ENSGALG00000021541
1	ENSGALG00000021541
1	ENSGALG00000021526
1	ENSGALG00000005126
1	ENSGALG00000005230
1	ENSGALG00000005567
1	ENSGALG00000005685
1	ENSGALG00000005995
1	ENSGALG00000006005
1
1
1
1	ENSGALG00000027946
1	ENSGALG00000004919
1	ENSGALG00000004919
1	ENSGALG00000027143
1	ENSGALG00000005148
1	ENSGALG00000005188
1	ENSGALG00000019702
1	ENSGALG00000005710
1	ENSGALG00000027905
1	ENSGALG00000023460
1	ENSGALG00000006219
1	ENSGALG00000006219
1	ENSGALG00000006219
1	ENSGALG00000006219
1	ENSGALG00000006264
1	ENSGALG00000006292
1	ENSGALG00000006314
1	ENSGALG00000006314
1	ENSGALG00000026913
1	ENSGALG00000006797
1	ENSGALG00000007076
1	ENSGALG00000007125
1	ENSGALG00000007254
1	ENSGALG00000007260
1	ENSGALG00000007331
1	ENSGALG00000007356
1	ENSGALG00000007507
1	ENSGALG00000007900
1	ENSGALG00000007956
1	ENSGALG00000008791
1	ENSGALG00000008997
1	ENSGALG00000009004
1	ENSGALG00000023189
1	ENSGALG00000010718
1	ENSGALG00000010794
1	ENSGALG00000019651
1	ENSGALG00000010840
1	ENSGALG00000010910
1	ENSGALG00000010925
1	ENSGALG00000010925
1	ENSGALG00000010925
1	ENSGALG00000011046
1	ENSGALG00000011051
1	ENSGALG00000011235
1	ENSGALG00000011235
1	ENSGALG00000011241
1	ENSGALG00000011251
1	ENSGALG00000011439
1	ENSGALG00000011518
1	ENSGALG00000011735
1	ENSGALG00000023069
1	ENSGALG00000011952
1	ENSGALG00000011954
1	ENSGALG00000011995
1	ENSGALG00000011995
1	ENSGALG00000012002
1	ENSGALG00000012046
1	ENSGALG00000012093
1	ENSGALG00000012164
1	ENSGALG00000012188
1	ENSGALG00000012301
1	ENSGALG00000019598
1	ENSGALG00000013107
1	ENSGALG00000012389
1	ENSGALG00000012652
1	ENSGALG00000012653
1	ENSGALG00000026494
1	ENSGALG00000012671
1	ENSGALG00000012696
1	ENSGALG00000012702
1	ENSGALG00000012715
1	ENSGALG00000012739
1	ENSGALG00000026606
1	ENSGALG00000012798
1	ENSGALG00000012824
1	ENSGALG00000012830
1	ENSGALG00000012889
1	ENSGALG00000012891
1	ENSGALG00000012891
1	ENSGALG00000012891
1	ENSGALG00000012952
1	ENSGALG00000012952
1	ENSGALG00000026363
1	ENSGALG00000026363
1	ENSGALG00000026637
1	ENSGALG00000025792
1	ENSGALG00000013183
1	ENSGALG00000013189
1	ENSGALG00000013191
1	ENSGALG00000013196
1	ENSGALG00000013209
1	ENSGALG00000013403
1	ENSGALG00000013575
1	ENSGALG00000027711
1	ENSGALG00000013681
1	ENSGALG00000028456
1	ENSGALG00000013753
1	ENSGALG00000013867
1	ENSGALG00000013867
1	ENSGALG00000013785
1	ENSGALG00000013954
1	ENSGALG00000014811
1	ENSGALG00000026092
1	ENSGALG00000015119
1	ENSGALG00000015128
1	ENSGALG00000015143
1	ENSGALG00000015211
1	ENSGALG00000015340
1	ENSGALG00000014432
1	ENSGALG00000015448
1	ENSGALG00000015454
1	ENSGALG00000027377
1	ENSGALG00000015516
1	ENSGALG00000015607
1	ENSGALG00000022800
1	ENSGALG00000027598
1	ENSGALG00000027543
1	ENSGALG00000015744
1	ENSGALG00000015747
1	ENSGALG00000015755
1	ENSGALG00000015758
1	ENSGALG00000015782
1	ENSGALG00000015817
1	ENSGALG00000015818
1	ENSGALG00000015886
1	ENSGALG00000015955
1	ENSGALG00000015989
1	ENSGALG00000015989
1	ENSGALG00000015993
1	ENSGALG00000022789
1	ENSGALG00000016041
1	ENSGALG00000016041
1	ENSGALG00000016064
1	ENSGALG00000016071
1	ENSGALG00000016077
1	ENSGALG00000016079
1	ENSGALG00000016107
1	ENSGALG00000016111
1	ENSGALG00000016123
1	ENSGALG00000016115
1	ENSGALG00000019436
1	ENSGALG00000016339
1	ENSGALG00000016311
1	ENSGALG00000016311
1	ENSGALG00000016308
1	ENSGALG00000016302
1	ENSGALG00000026368
1	ENSGALG00000016220
1	ENSGALG00000016203
1	ENSGALG00000016189
1	ENSGALG00000016143
1	ENSGALG00000001420
1	ENSGALG00000001522
1	ENSGALG00000002030
1	ENSGALG00000003362
1	ENSGALG00000003559
1	ENSGALG00000003568
1	ENSGALG00000003568
1	ENSGALG00000003658
1	ENSGALG00000003750
1	ENSGALG00000025916
1	ENSGALG00000021357
1	ENSGALG00000003929
1	ENSGALG00000004570
1	ENSGALG00000004621
1	ENSGALG00000004663
1	ENSGALG00000004873
1	ENSGALG00000027274
1	ENSGALG00000027211
1	ENSGALG00000006604
1	ENSGALG00000006604
1	ENSGALG00000007439
1	ENSGALG00000007509
1	ENSGALG00000027484
1	ENSGALG00000007768
1	ENSGALG00000007796
1	ENSGALG00000007809
1	ENSGALG00000020878
1	ENSGALG00000007980
1	ENSGALG00000008015
1	ENSGALG00000008045
1	ENSGALG00000006145
1	ENSGALG00000000556
1	ENSGALG00000001288
1	ENSGALG00000001638
1	ENSGALG00000001872
1	ENSGALG00000001935
1	ENSGALG00000002232
1	ENSGALG00000003734
1	ENSGALG00000004039
1	ENSGALG00000004089
1	ENSGALG00000004741
1	ENSGALG00000014139
1	ENSGALG00000000019
1	ENSGALG00000003242
1	ENSGALG00000000476
1	ENSGALG00000000388
1	ENSGALG00000000519
1	ENSGALG00000026153
1	ENSGALG00000000790
1	ENSGALG00000024346
1	ENSGALG00000026821
1	ENSGALG00000026821
1	ENSGALG00000001475
1	ENSGALG00000002319
1	ENSGALG00000002249
1	ENSGALG00000002514
1	ENSGALG00000002602
1	ENSGALG00000003189
1	ENSGALG00000003420
1	ENSGALG00000003879
1	ENSGALG00000004231
1	ENSGALG00000000285
1	ENSGALG00000000312
1	ENSGALG00000001250
1	ENSGALG00000001529
1	ENSGALG00000024265
1	ENSGALG00000025427
1	ENSGALG00000029077
1	ENSGALG00000006809
1	ENSGALG00000014582
1	ENSGALG00000007046
1	ENSGALG00000007101
1	ENSGALG00000007416
1	ENSGALG00000007418
1	ENSGALG00000021251
1	ENSGALG00000007685
1	ENSGALG00000007929
1	ENSGALG00000013464
1	ENSGALG00000027046
1	ENSGALG00000014652
1	ENSGALG00000028838
1	ENSGALG00000025781
1	ENSGALG00000000568
1	ENSGALG00000019802
1	ENSGALG00000027548
1	ENSGALG00000000442
1	ENSGALG00000000533
1	ENSGALG00000021706
1	ENSGALG00000000695
1	ENSGALG00000026712
1	ENSGALG00000001717
1	ENSGALG00000002561
1	ENSGALG00000002778
1	ENSGALG00000025773
1	ENSGALG00000003149
1	ENSGALG00000003435
1	ENSGALG00000000193
1	ENSGALG00000028220
1	ENSGALG00000019824
1	ENSGALG00000001525
1	ENSGALG00000001682
1	ENSGALG00000026420
1	ENSGALG00000028517
1	ENSGALG00000027462
1	ENSGALG00000027354
1	ENSGALG00000001749
1	ENSGALG00000000843
1	ENSGALG00000000843
1	ENSGALG00000001328
1	ENSGALG00000002672
1	ENSGALG00000009709
1	ENSGALG00000027224
1	ENSGALG00000003000
1	ENSGALG00000003074
1	ENSGALG00000003717
1	ENSGALG00000003717
1	ENSGALG00000003727
1
1
1	ENSGALG00000008125
1	ENSGALG00000007879
1	ENSGALG00000028930
1	ENSGALG00000007866
1	ENSGALG00000007845
1	ENSGALG00000004377
1	ENSGALG00000008257
1	ENSGALG00000008257
1	ENSGALG00000028576
1	ENSGALG00000008732
1	ENSGALG00000009107
1	ENSGALG00000009034
1	ENSGALG00000008930
1	ENSGALG00000008906
1	ENSGALG00000008837
1	ENSGALG00000008828
1	ENSGALG00000008811
1	ENSGALG00000008778
1	ENSGALG00000025549
1	ENSGALG00000009003
1	ENSGALG00000008707
1	ENSGALG00000008544
1	ENSGALG00000008504
1	ENSGALG00000009214
1	ENSGALG00000009305
1	ENSGALG00000009382
1	ENSGALG00000009434
1	ENSGALG00000009598
1	ENSGALG00000027525
1	ENSGALG00000009788
1	ENSGALG00000009828
1	ENSGALG00000009877
1	ENSGALG00000009915
1	ENSGALG00000009947
1	ENSGALG00000010000
1	ENSGALG00000010000
1	ENSGALG00000010020
1	ENSGALG00000010020
1	ENSGALG00000010024
1	ENSGALG00000010032
1	ENSGALG00000010039
1	ENSGALG00000010043
1	ENSGALG00000010047
1	ENSGALG00000010047
1	ENSGALG00000010182
1	ENSGALG00000010435
1	ENSGALG00000010547
1	ENSGALG00000010599
1	ENSGALG00000010621
1	ENSGALG00000028017
1	ENSGALG00000014369
1	ENSGALG00000010986
1	ENSGALG00000013952
1	ENSGALG00000010993
1	ENSGALG00000010996
1	ENSGALG00000025303
1	ENSGALG00000011056
1	ENSGALG00000011083
1	ENSGALG00000011106
1	ENSGALG00000011186
1	ENSGALG00000011205
1	ENSGALG00000011571
1	ENSGALG00000012345
1	ENSGALG00000012345
1	ENSGALG00000012356
1	ENSGALG00000012387
1	ENSGALG00000023073
1	ENSGALG00000013732
1	ENSGALG00000013768
1	ENSGALG00000013777
1	ENSGALG00000027207
1	ENSGALG00000013861
1	ENSGALG00000013861
1	ENSGALG00000013874
1	ENSGALG00000013941
1	ENSGALG00000013971
1	ENSGALG00000013987
1	ENSGALG00000002911
1	ENSGALG00000014009
1	ENSGALG00000014834
1	ENSGALG00000014834
1	ENSGALG00000014841
1	ENSGALG00000028758
1	ENSGALG00000014892
1	ENSGALG00000014902
1	ENSGALG00000015001
1	ENSGALG00000015035
1	ENSGALG00000015286
1	ENSGALG00000015308
1	ENSGALG00000015309
1	ENSGALG00000015310
1	ENSGALG00000015313
1	ENSGALG00000015313
1	ENSGALG00000026120
1	ENSGALG00000015466
1	ENSGALG00000015468
1	ENSGALG00000015486
1	ENSGALG00000015490
1	ENSGALG00000015596
1	ENSGALG00000015596
1	ENSGALG00000015826
1	ENSGALG00000025598
1	ENSGALG00000025598
1	ENSGALG00000015830
1	ENSGALG00000015860
1	ENSGALG00000027355
1	ENSGALG00000015865
1	ENSGALG00000015866
1	ENSGALG00000027298
1	ENSGALG00000015901
1	ENSGALG00000015923
1	ENSGALG00000015932
1	ENSGALG00000015949
1	ENSGALG00000016174
1	ENSGALG00000025975
1	ENSGALG00000016183
1	ENSGALG00000016314
1	ENSGALG00000028551
1	ENSGALG00000019894
1	ENSGALG00000016329
1	ENSGALG00000016332
1	ENSGALG00000016377
1	ENSGALG00000016385
1	ENSGALG00000028709
1	ENSGALG00000016412
1	ENSGALG00000016446
1	ENSGALG00000016456
1	ENSGALG00000016457
1	ENSGALG00000016457
1	ENSGALG00000016459
1	ENSGALG00000016463
1	ENSGALG00000016471
1	ENSGALG00000016481
1	ENSGALG00000016491
1	ENSGALG00000016496
1	ENSGALG00000016531
1	ENSGALG00000016556
1	ENSGALG00000016630
1	ENSGALG00000016649
1	ENSGALG00000016661
1	ENSGALG00000016674
1	ENSGALG00000016682
1	ENSGALG00000016682
1	ENSGALG00000026484
1	ENSGALG00000026484
1	ENSGALG00000016719
1	ENSGALG00000016732
1
1	ENSGALG00000004709
1	ENSGALG00000004128
1	ENSGALG00000004127
1	ENSGALG00000004121
1	ENSGALG00000020331
1	ENSGALG00000020331
1	ENSGALG00000027069
1	ENSGALG00000003841
1	ENSGALG00000005882
1	ENSGALG00000006094
1	ENSGALG00000006256
1	ENSGALG00000006760
1	ENSGALG00000006851
1	ENSGALG00000006929
1	ENSGALG00000028222
1	ENSGALG00000025434
1	ENSGALG00000007793
1	ENSGALG00000007806
1	ENSGALG00000007843
1	ENSGALG00000008408
1	ENSGALG00000008431
1	ENSGALG00000008572
1	ENSGALG00000008970
1	ENSGALG00000008970
1	ENSGALG00000008990
1	ENSGALG00000008990
1	ENSGALG00000008990
1	ENSGALG00000008990
1	ENSGALG00000026919
1	ENSGALG00000009085
1	ENSGALG00000009098
1	ENSGALG00000009098
1	ENSGALG00000009098
1	ENSGALG00000009168
1	ENSGALG00000026830
1	ENSGALG00000009373
1	ENSGALG00000009489
1	ENSGALG00000009573
1	ENSGALG00000009655
1	ENSGALG00000009719
1	ENSGALG00000009719
1	ENSGALG00000009719
1	ENSGALG00000028215
1	ENSGALG00000009809
1	ENSGALG00000025470
1	ENSGALG00000025470
1	ENSGALG00000025470
1	ENSGALG00000009868
1	ENSGALG00000009913
1	ENSGALG00000020233
1	ENSGALG00000009977
1	ENSGALG00000010170
1	ENSGALG00000010273
1	ENSGALG00000010347
1	ENSGALG00000010363
1	ENSGALG00000010400
1	ENSGALG00000010542
1	ENSGALG00000010642
1	ENSGALG00000010706
1	ENSGALG00000010755
1	ENSGALG00000010847
1	ENSGALG00000010892
1	ENSGALG00000011319
1	ENSGALG00000026653
1	ENSGALG00000011404
1	ENSGALG00000011476
1	ENSGALG00000011564
1	ENSGALG00000011564
1	ENSGALG00000011604
1	ENSGALG00000011604
1	ENSGALG00000011831
1	ENSGALG00000011833
1	ENSGALG00000011833
1	ENSGALG00000011880
1	ENSGALG00000012015
1	ENSGALG00000012036
1	ENSGALG00000020164
1	ENSGALG00000012196
1	ENSGALG00000012211
1	ENSGALG00000028828
1	ENSGALG00000014023
1	ENSGALG00000027860
1	ENSGALG00000013627
1	ENSGALG00000013684
1	ENSGALG00000026042
1	ENSGALG00000014248
1	ENSGALG00000014281
1	ENSGALG00000000150
1	ENSGALG00000014298
1	ENSGALG00000000177
1	ENSGALG00000000486
1	ENSGALG00000026918
1	ENSGALG00000014355
1	ENSGALG00000014486
1	ENSGALG00000014496
1	ENSGALG00000014971
1	ENSGALG00000025762
1	ENSGALG00000015537
1	ENSGALG00000015546
1	ENSGALG00000015554
1	ENSGALG00000015612
1	ENSGALG00000015635
1	ENSGALG00000015652
1	ENSGALG00000015666
1	ENSGALG00000015667
1	ENSGALG00000013310
1	ENSGALG00000015718
1	ENSGALG00000015725
1	ENSGALG00000015803
1	ENSGALG00000016017
1	ENSGALG00000016087
1
1	ENSGALG00000005175
1	ENSGALG00000012121
1	ENSGALG00000012121
1	ENSGALG00000005318
1	ENSGALG00000005353
1	ENSGALG00000005353
1	ENSGALG00000006096
1	ENSGALG00000006121
1	ENSGALG00000028696
1	ENSGALG00000006281
1	ENSGALG00000006897
1	ENSGALG00000006998
1	ENSGALG00000006998
1	ENSGALG00000007217
1	ENSGALG00000010831
1	ENSGALG00000007330
1	ENSGALG00000007501
1	ENSGALG00000027034
1	ENSGALG00000007719
1	ENSGALG00000007849
1	ENSGALG00000007849
1	ENSGALG00000007932
1	ENSGALG00000026349
1	ENSGALG00000008078
1	ENSGALG00000008127
1	ENSGALG00000008148
1	ENSGALG00000008347
1	ENSGALG00000008436
1	ENSGALG00000022531
1	ENSGALG00000009249
1	ENSGALG00000026215
1	ENSGALG00000009491
1	ENSGALG00000009581
1	ENSGALG00000009633
1	ENSGALG00000020438
1	ENSGALG00000009907
1	ENSGALG00000009930
1	ENSGALG00000009946
1	ENSGALG00000009946
1	ENSGALG00000009992
1	ENSGALG00000010046
1	ENSGALG00000010150
1	ENSGALG00000010189
1	ENSGALG00000020417
1	ENSGALG00000026005
1	ENSGALG00000010589
1	ENSGALG00000010589
1	ENSGALG00000010598
1	ENSGALG00000010698
1	ENSGALG00000010793
1	ENSGALG00000010806
1	ENSGALG00000010820
1	ENSGALG00000010827
1	ENSGALG00000011076
1	ENSGALG00000011446
1	ENSGALG00000011522
1	ENSGALG00000011572
1	ENSGALG00000011639
1	ENSGALG00000011639
1	ENSGALG00000023019
1	ENSGALG00000023019
1	ENSGALG00000011705
1	ENSGALG00000011705
1	ENSGALG00000011858
1	ENSGALG00000012037
1	ENSGALG00000012124
1	ENSGALG00000012145
1	ENSGALG00000012200
1	ENSGALG00000012203
1	ENSGALG00000012237
1	ENSGALG00000012269
1	ENSGALG00000012273
1	ENSGALG00000012489
1
1	ENSGALG00000027988
1	ENSGALG00000028319
1	ENSGALG00000002327
1	ENSGALG00000002507
1	ENSGALG00000002638
1	ENSGALG00000002892
1	ENSGALG00000002942
1	ENSGALG00000002967
1	ENSGALG00000002991
1	ENSGALG00000003073
1	ENSGALG00000003135
1	ENSGALG00000003612
1	ENSGALG00000003612
1	ENSGALG00000003814
1	ENSGALG00000004144
1	ENSGALG00000004794
1	ENSGALG00000004794
1	ENSGALG00000004850
1	ENSGALG00000004850
1	ENSGALG00000004871
1	ENSGALG00000005057
1	ENSGALG00000005057
1	ENSGALG00000005086
1	ENSGALG00000005326
1	ENSGALG00000005547
1	ENSGALG00000006137
1	ENSGALG00000006302
1	ENSGALG00000006378
1	ENSGALG00000006540
1	ENSGALG00000006973
1	ENSGALG00000007645
1	ENSGALG00000007645
1	ENSGALG00000007715
1	ENSGALG00000008025
1	ENSGALG00000008025
1	ENSGALG00000008281
1	ENSGALG00000008392
1	ENSGALG00000008434
1	ENSGALG00000008585
1	ENSGALG00000008883
1	ENSGALG00000008883
1	ENSGALG00000009304
1	ENSGALG00000009427
1	ENSGALG00000009504
1	ENSGALG00000009504
1	ENSGALG00000009704
1	ENSGALG00000009718
1	ENSGALG00000010454
1	ENSGALG00000010486
1	ENSGALG00000010491
1	ENSGALG00000010517
1	ENSGALG00000010522
1	ENSGALG00000002248
1	ENSGALG00000002348
1	ENSGALG00000002828
1	ENSGALG00000003980
1	ENSGALG00000007511
1	ENSGALG00000007759
1	ENSGALG00000008118
1	ENSGALG00000008152
1	ENSGALG00000008185
1	ENSGALG00000008978
1	ENSGALG00000020793
1	ENSGALG00000020793
1	ENSGALG00000009327
1	ENSGALG00000009564
1	ENSGALG00000009564
1	ENSGALG00000009569
1	ENSGALG00000009602
1	ENSGALG00000009677
1	ENSGALG00000009824
1	ENSGALG00000009824
1	ENSGALG00000010858
1	ENSGALG00000011132
1	ENSGALG00000011252
1	ENSGALG00000011252
1	ENSGALG00000011566
1	ENSGALG00000011577
1	ENSGALG00000011630
1	ENSGALG00000011645
1	ENSGALG00000012147
1	ENSGALG00000012147
1	ENSGALG00000012166
1	ENSGALG00000012187
1	ENSGALG00000012223
1	ENSGALG00000012260
1	ENSGALG00000012357
1	ENSGALG00000012407
1	ENSGALG00000012449
1	ENSGALG00000012525
1	ENSGALG00000012545
1	ENSGALG00000012579
1	ENSGALG00000021244
1	ENSGALG00000021240
1	ENSGALG00000001938
1	ENSGALG00000002145
1	ENSGALG00000002207
1	ENSGALG00000002305
1	ENSGALG00000026810
1	ENSGALG00000026810
1	ENSGALG00000027492
1	ENSGALG00000026471
1	ENSGALG00000002922
1	ENSGALG00000004578
1	ENSGALG00000004587
1	ENSGALG00000004667
1	ENSGALG00000026657
1	ENSGALG00000028389
1	ENSGALG00000020884
1	ENSGALG00000005442
1	ENSGALG00000005683
1	ENSGALG00000005850
1	ENSGALG00000005918
1	ENSGALG00000020805
1	ENSGALG00000006237
1	ENSGALG00000006864
1	ENSGALG00000028530
1	ENSGALG00000009902
1	ENSGALG00000028561
1	ENSGALG00000010053
1	ENSGALG00000010053
1	ENSGALG00000010053
1	ENSGALG00000010053
1	ENSGALG00000010053
1	ENSGALG00000010140
1	ENSGALG00000010221
1	ENSGALG00000010487
1	ENSGALG00000025458
1	ENSGALG00000010537
1	ENSGALG00000010540
1	ENSGALG00000010569
1	ENSGALG00000010629
1	ENSGALG00000010637
1	ENSGALG00000010692
1	ENSGALG00000010692
1	ENSGALG00000010692
1	ENSGALG00000010957
1	ENSGALG00000011350
1	ENSGALG00000029084
1
1
1	ENSGALG00000001327
1	ENSGALG00000001428
1	ENSGALG00000001519
1	ENSGALG00000001730
1	ENSGALG00000001730
1	ENSGALG00000001780
1	ENSGALG00000002155
1	ENSGALG00000002155
1	ENSGALG00000006564
1	ENSGALG00000006547
1	ENSGALG00000006385
1	ENSGALG00000006347
1	ENSGALG00000005809
1	ENSGALG00000005675
1	ENSGALG00000005675
1	ENSGALG00000020973
1	ENSGALG00000021009
1	ENSGALG00000017371
1	ENSGALG00000005108
1	ENSGALG00000002963
1	ENSGALG00000002897
1	ENSGALG00000002764
1	ENSGALG00000006976
1	ENSGALG00000007040
1	ENSGALG00000028015
1	ENSGALG00000007337
1	ENSGALG00000007691
1	ENSGALG00000007714
1	ENSGALG00000008839
1	ENSGALG00000020707
1	ENSGALG00000008909
1	ENSGALG00000000113
1	ENSGALG00000009252
1	ENSGALG00000009372
1	ENSGALG00000017787
1	ENSGALG00000009511
1	ENSGALG00000023531
1	ENSGALG00000010269
1	ENSGALG00000020616
1	ENSGALG00000010331
1	ENSGALG00000010331
1	ENSGALG00000010352
1	ENSGALG00000010399
1	ENSGALG00000010401
1	ENSGALG00000010430
1	ENSGALG00000010437
1	ENSGALG00000010441
1	ENSGALG00000006060
1	ENSGALG00000006139
1
1
1
1
1
1
1
1
1
1
1
1
1
1
1
1
1
1
1
1
1
1
1
1
1
1
1
1
1
1
1
1
1
1
1
1
1
1
1
1
1
1
1
1
1
1
1
1
1
1
1
1
1
1
1
1
1
1
1
1
1
1
1
1
1
1
1
1
1
1
1
1
1
1
1
1
1
1
1
1
1
1
1
1
1
1
1
1
1
1
1
1
1	ENSGALG00000002677
1	ENSGALG00000001677
1	ENSGALG00000001677
1	ENSGALG00000026924
1	ENSGALG00000008887
1	ENSGALG00000002413
1	ENSGALG00000001668
1	ENSGALG00000002069
1	ENSGALG00000002548
1	ENSGALG00000014884
1	ENSGALG00000014891
1	ENSGALG00000014911
1	ENSGALG00000014911
1	ENSGALG00000020561
1	ENSGALG00000014717
1	ENSGALG00000014717
1	ENSGALG00000004390
1	ENSGALG00000014967
1	ENSGALG00000010156
1	ENSGALG00000010164
1	ENSGALG00000018479
1	ENSGALG00000028277
1	ENSGALG00000015113
1	ENSGALG00000015148
1	ENSGALG00000015184
1	ENSGALG00000012628
1	ENSGALG00000012624
1	ENSGALG00000015213
1	ENSGALG00000015208
1	ENSGALG00000000241
1	ENSGALG00000000253
1	ENSGALG00000027567
1	ENSGALG00000014642
1	ENSGALG00000015326
1	ENSGALG00000028429
1	ENSGALG00000026395
1	ENSGALG00000028476
1	ENSGALG00000014668
1	ENSGALG00000025915
1	ENSGALG00000014645
1	ENSGALG00000015669
1	ENSGALG00000015677
1	ENSGALG00000001840
1	ENSGALG00000001869
1	ENSGALG00000023061
1	ENSGALG00000002250
1	ENSGALG00000028328
1	ENSGALG00000028137
1	ENSGALG00000021994
1	ENSGALG00000021994
1	ENSGALG00000002567
1	ENSGALG00000018621
1	ENSGALG00000005330

## Sheet: Bursa R1 and R2 and R3
72	ENSGALG00000013183
72	ENSGALG00000002726
71	ENSGALG00000013951
71	ENSGALG00000006252
70	ENSGALG00000013183
70	ENSGALG00000013956
67	ENSGALG00000027224
61
60	ENSGALG00000013183
58	ENSGALG00000013183
58	ENSGALG00000006020
57	ENSGALG00000012356
57	ENSGALG00000014954
57	ENSGALG00000020884
54	ENSGALG00000008022
54	ENSGALG00000013956
53	ENSGALG00000013956
52	ENSGALG00000010581
50	ENSGALG00000013183
50	ENSGALG00000007394
48	ENSGALG00000013183
44	ENSGALG00000018319
43	ENSGALG00000013956
36	ENSGALG00000010734
33	ENSGALG00000019361
32	ENSGALG00000013183
29	ENSGALG00000016698
28	ENSGALG00000003652
28	ENSGALG00000013183
26	ENSGALG00000014890
26	ENSGALG00000013183
26	ENSGALG00000011881
25	ENSGALG00000013183
25	ENSGALG00000013183
25	ENSGALG00000012363
24	ENSGALG00000008937
24	ENSGALG00000003246
24	ENSGALG00000008517
24	ENSGALG00000027768
22	ENSGALG00000016390
22	ENSGALG00000015635
22	ENSGALG00000015915
22	ENSGALG00000016451
22	ENSGALG00000005710
22	ENSGALG00000014767
21	ENSGALG00000016327
21	ENSGALG00000018245
21	ENSGALG00000007672
19	ENSGALG00000028371
19	ENSGALG00000013980
19	ENSGALG00000016481
18	ENSGALG00000008199
17	ENSGALG00000014890
16	ENSGALG00000013424
16	ENSGALG00000026175
16	ENSGALG00000007063
16	ENSGALG00000014277
16	ENSGALG00000026484
16	ENSGALG00000007357
15	ENSGALG00000014645
15	ENSGALG00000006077
15	ENSGALG00000004775
15	ENSGALG00000019361
15	ENSGALG00000008199
15	ENSGALG00000015274
15	ENSGALG00000027567
14	ENSGALG00000002192
14	ENSGALG00000012356
14	ENSGALG00000009840
14	ENSGALG00000011276
14	ENSGALG00000005710
14	ENSGALG00000016545
14	ENSGALG00000002715
14	ENSGALG00000009983
14	ENSGALG00000009362
13	ENSGALG00000028133
13	ENSGALG00000012400
13	ENSGALG00000012357
13	ENSGALG00000018479
13	ENSGALG00000014645
13	ENSGALG00000007668
13	ENSGALG00000020895
13	ENSGALG00000015322
13	ENSGALG00000014545
12	ENSGALG00000013904
12	ENSGALG00000013183
12	ENSGALG00000016308
12	ENSGALG00000016327
12	ENSGALG00000014209
12	ENSGALG00000012424
12	ENSGALG00000014121
12	ENSGALG00000003917
12	ENSGALG00000009835
12	ENSGALG00000027397
12	ENSGALG00000013086
12	ENSGALG00000020286
12	ENSGALG00000018686
12	ENSGALG00000018666
11	ENSGALG00000015758
11	ENSGALG00000014963
11	ENSGALG00000010244
11
11	ENSGALG00000011047
11	ENSGALG00000002852
11	ENSGALG00000009665
11	ENSGALG00000011504
11	ENSGALG00000016022
11	ENSGALG00000007914
11	ENSGALG00000011243
11	ENSGALG00000002672
11	ENSGALG00000013956
11	ENSGALG00000013956
11	ENSGALG00000013602
10	ENSGALG00000009476
10	ENSGALG00000015119
10
10	ENSGALG00000005710
10	ENSGALG00000009901
10	ENSGALG00000007769
10	ENSGALG00000001225
10	ENSGALG00000012677
10	ENSGALG00000027979
10	ENSGALG00000014890
10	ENSGALG00000006949
10	ENSGALG00000012689
10	ENSGALG00000008491
10	ENSGALG00000004850
10	ENSGALG00000011131
10	ENSGALG00000029035
9	ENSGALG00000014890
9	ENSGALG00000016772
9	ENSGALG00000026865
9	ENSGALG00000001939
9	ENSGALG00000016462
9
9
9	ENSGALG00000011342
9	ENSGALG00000011504
9	ENSGALG00000018281
9	ENSGALG00000013183
9	ENSGALG00000025789
9	ENSGALG00000011419
9	ENSGALG00000009946
9	ENSGALG00000004769
9	ENSGALG00000005108
9	ENSGALG00000007058
9	ENSGALG00000011405
9	ENSGALG00000014890
9	ENSGALG00000015842
9	ENSGALG00000017154
9	ENSGALG00000029137
9	ENSGALG00000012354
9	ENSGALG00000014369
9	ENSGALG00000014327
9	ENSGALG00000008990
9	ENSGALG00000023355
9	ENSGALG00000023335
8	ENSGALG00000014890
8	ENSGALG00000016323
8	ENSGALG00000028225
8	ENSGALG00000011642
8	ENSGALG00000025226
8	ENSGALG00000028046
8
8	ENSGALG00000004169
8	ENSGALG00000010159
8	ENSGALG00000027654
8	ENSGALG00000014936
8	ENSGALG00000006336
8	ENSGALG00000025781
8	ENSGALG00000008837
8	ENSGALG00000019987
8	ENSGALG00000008970
8	ENSGALG00000012264
8	ENSGALG00000015995
8
8	ENSGALG00000005696
8	ENSGALG00000002267
8	ENSGALG00000027143
8	ENSGALG00000008681
8
8	ENSGALG00000011556
8
8	ENSGALG00000008373
8	ENSGALG00000008354
8	ENSGALG00000019412
8	ENSGALG00000014890
8	ENSGALG00000014890
8	ENSGALG00000016616
8	ENSGALG00000016896
8	ENSGALG00000002208
8	ENSGALG00000028586
8	ENSGALG00000011046
8	ENSGALG00000006792
8	ENSGALG00000000447
8	ENSGALG00000018315
8	ENSGALG00000014327
8	ENSGALG00000016460
8	ENSGALG00000010734
8	ENSGALG00000002145
8	ENSGALG00000009537
8
8
8	ENSGALG00000005016
7	ENSGALG00000028371
7	ENSGALG00000002728
7	ENSGALG00000004295
7
7	ENSGALG00000027017
7	ENSGALG00000010598
7	ENSGALG00000010490
7
7	ENSGALG00000018479
7	ENSGALG00000013828
7	ENSGALG00000013183
7	ENSGALG00000014890
7	ENSGALG00000013183
7	ENSGALG00000000870
7	ENSGALG00000014822
7	ENSGALG00000016022
7	ENSGALG00000001239
7	ENSGALG00000013660
7	ENSGALG00000007963
7	ENSGALG00000007849
7	ENSGALG00000002165
7	ENSGALG00000014784
7	ENSGALG00000015141
7	ENSGALG00000012024
7	ENSGALG00000015458
7	ENSGALG00000016910
7	ENSGALG00000011822
7	ENSGALG00000017395
7	ENSGALG00000011041
7	ENSGALG00000006941
7	ENSGALG00000011809
7	ENSGALG00000014890
7	ENSGALG00000015351
7	ENSGALG00000016221
7	ENSGALG00000016523
7	ENSGALG00000004564
7	ENSGALG00000018264
7	ENSGALG00000003344
7	ENSGALG00000005796
7	ENSGALG00000013343
7	ENSGALG00000007076
7	ENSGALG00000007579
7	ENSGALG00000007877
7	ENSGALG00000013858
7	ENSGALG00000022789
7	ENSGALG00000016073
7	ENSGALG00000003503
7	ENSGALG00000001483
7	ENSGALG00000009055
7	ENSGALG00000026298
7	ENSGALG00000009906
7	ENSGALG00000013659
7	ENSGALG00000013750
7	ENSGALG00000013956
7	ENSGALG00000028145
7	ENSGALG00000016377
7	ENSGALG00000004169
7	ENSGALG00000027069
7	ENSGALG00000028215
7	ENSGALG00000011455
7	ENSGALG00000015546
7	ENSGALG00000000296
7	ENSGALG00000011432
7	ENSGALG00000005469
7	ENSGALG00000004500
7	ENSGALG00000010798
7	ENSGALG00000026437
7
7	ENSGALG00000026192
7	ENSGALG00000015391
7	ENSGALG00000014648
6	ENSGALG00000010042
6	ENSGALG00000012552
6	ENSGALG00000016722
6	ENSGALG00000019806
6	ENSGALG00000012808
6	ENSGALG00000016417
6	ENSGALG00000021271
6	ENSGALG00000015308
6	ENSGALG00000015388
6	ENSGALG00000007476
6	ENSGALG00000011568
6	ENSGALG00000002805
6	ENSGALG00000016324
6	ENSGALG00000011950
6	ENSGALG00000006525
6	ENSGALG00000006550
6	ENSGALG00000010318
6
6	ENSGALG00000013183
6	ENSGALG00000014722
6	ENSGALG00000014890
6	ENSGALG00000017075
6	ENSGALG00000005710
6	ENSGALG00000016308
6	ENSGALG00000006197
6	ENSGALG00000012356
6	ENSGALG00000006682
6	ENSGALG00000008301
6	ENSGALG00000008249
6	ENSGALG00000014280
6	ENSGALG00000004324
6	ENSGALG00000003096
6
6	ENSGALG00000014890
6	ENSGALG00000008219
6	ENSGALG00000009450
6	ENSGALG00000016817
6	ENSGALG00000016817
6	ENSGALG00000016955
6	ENSGALG00000002897
6	ENSGALG00000016261
6	ENSGALG00000008115
6	ENSGALG00000011292
6	ENSGALG00000026473
6	ENSGALG00000012734
6	ENSGALG00000028359
6	ENSGALG00000013143
6	ENSGALG00000014071
6	ENSGALG00000014159
6	ENSGALG00000014890
6	ENSGALG00000014890
6	ENSGALG00000014890
6	ENSGALG00000014890
6	ENSGALG00000014890
6	ENSGALG00000018245
6	ENSGALG00000016420
6	ENSGALG00000016420
6	ENSGALG00000016746
6	ENSGALG00000016926
6	ENSGALG00000016937
6	ENSGALG00000017075
6	ENSGALG00000006887
6	ENSGALG00000004921
6	ENSGALG00000006688
6	ENSGALG00000022644
6	ENSGALG00000025955
6	ENSGALG00000006076
6	ENSGALG00000007394
6	ENSGALG00000004773
6	ENSGALG00000007044
6	ENSGALG00000009205
6	ENSGALG00000007227
6	ENSGALG00000007732
6	ENSGALG00000003515
6	ENSGALG00000005710
6	ENSGALG00000006461
6	ENSGALG00000026036
6	ENSGALG00000013183
6	ENSGALG00000015259
6	ENSGALG00000005781
6	ENSGALG00000000855
6	ENSGALG00000021622
6	ENSGALG00000010630
6	ENSGALG00000011136
6	ENSGALG00000012370
6	ENSGALG00000015583
6	ENSGALG00000015605
6	ENSGALG00000007131
6	ENSGALG00000008507
6	ENSGALG00000008990
6	ENSGALG00000009714
6	ENSGALG00000010077
6	ENSGALG00000010646
6	ENSGALG00000010661
6	ENSGALG00000011881
6	ENSGALG00000012076
6	ENSGALG00000014290
6	ENSGALG00000015037
6	ENSGALG00000004201
6	ENSGALG00000006035
6	ENSGALG00000012039
6	ENSGALG00000008281
6	ENSGALG00000008417
6	ENSGALG00000007777
6	ENSGALG00000008714
6	ENSGALG00000011328
6	ENSGALG00000012444
6	ENSGALG00000005918
6	ENSGALG00000001428
6	ENSGALG00000002897
6	ENSGALG00000009537
6	ENSGALG00000009542
6
6
6	ENSGALG00000010156
6	ENSGALG00000014657
6	ENSGALG00000014645
5	ENSGALG00000008167
5	ENSGALG00000025697
5	ENSGALG00000016420
5	ENSGALG00000016906
5	ENSGALG00000001320
5	ENSGALG00000001325
5	ENSGALG00000003410
5	ENSGALG00000002709
5	ENSGALG00000012653
5	ENSGALG00000012830
5	ENSGALG00000013640
5	ENSGALG00000002615
5	ENSGALG00000001830
5	ENSGALG00000008527
5	ENSGALG00000012298
5	ENSGALG00000010831
5	ENSGALG00000007370
5	ENSGALG00000008127
5	ENSGALG00000009704
5	ENSGALG00000005977
5	ENSGALG00000010791
5	ENSGALG00000027963
5	ENSGALG00000006363
5	ENSGALG00000006374
5	ENSGALG00000012048
5
5	ENSGALG00000019351
5	ENSGALG00000014890
5	ENSGALG00000014890
5	ENSGALG00000001621
5	ENSGALG00000006642
5	ENSGALG00000012952
5	ENSGALG00000007668
5	ENSGALG00000000856
5	ENSGALG00000015308
5	ENSGALG00000016457
5	ENSGALG00000015546
5	ENSGALG00000007058
5	ENSGALG00000011020
5	ENSGALG00000014821
5	ENSGALG00000014822
5	ENSGALG00000014890
5	ENSGALG00000014890
5	ENSGALG00000015247
5	ENSGALG00000012891
5	ENSGALG00000013683
5	ENSGALG00000013956
5	ENSGALG00000011133
5	ENSGALG00000015809
5	ENSGALG00000003510
5
5	ENSGALG00000016584
5	ENSGALG00000007798
5	ENSGALG00000013183
5	ENSGALG00000013183
5	ENSGALG00000008632
5	ENSGALG00000020022
5	ENSGALG00000007996
5	ENSGALG00000011475
5	ENSGALG00000014798
5	ENSGALG00000006957
5	ENSGALG00000001278
5	ENSGALG00000016500
5	ENSGALG00000011881
5	ENSGALG00000004394
5	ENSGALG00000009224
5	ENSGALG00000005016
5	ENSGALG00000011747
5	ENSGALG00000014890
5	ENSGALG00000014545
5	ENSGALG00000001158
5	ENSGALG00000014124
5	ENSGALG00000008603
5	ENSGALG00000008559
5	ENSGALG00000010244
5	ENSGALG00000009842
5	ENSGALG00000010042
5	ENSGALG00000011727
5	ENSGALG00000012665
5	ENSGALG00000014071
5	ENSGALG00000022980
5	ENSGALG00000014890
5	ENSGALG00000014890
5	ENSGALG00000015693
5	ENSGALG00000018245
5	ENSGALG00000018245
5	ENSGALG00000015746
5	ENSGALG00000025730
5	ENSGALG00000016426
5	ENSGALG00000016562
5	ENSGALG00000016569
5	ENSGALG00000016584
5	ENSGALG00000016602
5	ENSGALG00000016784
5	ENSGALG00000016862
5	ENSGALG00000017013
5	ENSGALG00000017154
5	ENSGALG00000017241
5	ENSGALG00000000845
5	ENSGALG00000004304
5	ENSGALG00000006036
5	ENSGALG00000007069
5	ENSGALG00000008063
5	ENSGALG00000004671
5	ENSGALG00000006222
5	ENSGALG00000023472
5	ENSGALG00000005237
5	ENSGALG00000007780
5	ENSGALG00000025955
5	ENSGALG00000012322
5	ENSGALG00000005572
5	ENSGALG00000025743
5	ENSGALG00000007030
5	ENSGALG00000004625
5	ENSGALG00000001886
5	ENSGALG00000027415
5	ENSGALG00000005710
5	ENSGALG00000005710
5	ENSGALG00000008985
5	ENSGALG00000009129
5	ENSGALG00000011007
5	ENSGALG00000011488
5	ENSGALG00000012695
5	ENSGALG00000012954
5	ENSGALG00000013124
5	ENSGALG00000013183
5	ENSGALG00000015183
5	ENSGALG00000015758
5	ENSGALG00000015896
5	ENSGALG00000016077
5	ENSGALG00000016123
5	ENSGALG00000016171
5	ENSGALG00000016171
5	ENSGALG00000001229
5	ENSGALG00000001334
5	ENSGALG00000024248
5	ENSGALG00000027303
5	ENSGALG00000000603
5	ENSGALG00000009709
5	ENSGALG00000003371
5	ENSGALG00000008313
5	ENSGALG00000011065
5	ENSGALG00000013756
5	ENSGALG00000013768
5	ENSGALG00000013956
5	ENSGALG00000013956
5	ENSGALG00000015405
5	ENSGALG00000015583
5	ENSGALG00000015593
5	ENSGALG00000015928
5	ENSGALG00000016176
5	ENSGALG00000016718
5	ENSGALG00000008990
5	ENSGALG00000011419
5	ENSGALG00000015538
5	ENSGALG00000024478
5	ENSGALG00000013302
5	ENSGALG00000011685
5	ENSGALG00000028071
5	ENSGALG00000008358
5	ENSGALG00000010595
5	ENSGALG00000017387
5	ENSGALG00000012148
5	ENSGALG00000003612
5	ENSGALG00000004319
5	ENSGALG00000005107
5	ENSGALG00000009261
5	ENSGALG00000023961
5	ENSGALG00000011131
5	ENSGALG00000011452
5	ENSGALG00000011452
5	ENSGALG00000011770
5	ENSGALG00000012579
5	ENSGALG00000002192
5	ENSGALG00000003880
5	ENSGALG00000009537
5	ENSGALG00000010344
5
5
5
5
5
5	ENSGALG00000005194
5	ENSGALG00000021304
5	ENSGALG00000017953
5	ENSGALG00000015118
5	ENSGALG00000015184
5	ENSGALG00000015376
5	ENSGALG00000001947
4	ENSGALG00000008132
4	ENSGALG00000011504
4	ENSGALG00000012442
4	ENSGALG00000014890
4	ENSGALG00000014890
4	ENSGALG00000015351
4	ENSGALG00000016768
4	ENSGALG00000016850
4	ENSGALG00000017064
4	ENSGALG00000005402
4	ENSGALG00000019757
4	ENSGALG00000004492
4	ENSGALG00000021830
4	ENSGALG00000012681
4	ENSGALG00000015629
4	ENSGALG00000015755
4
4	ENSGALG00000019019
4	ENSGALG00000001373
4	ENSGALG00000000538
4	ENSGALG00000003058
4	ENSGALG00000013803
4	ENSGALG00000013956
4	ENSGALG00000013962
4	ENSGALG00000016403
4	ENSGALG00000010376
4	ENSGALG00000011184
4	ENSGALG00000011404
4	ENSGALG00000012036
4	ENSGALG00000026881
4	ENSGALG00000014236
4	ENSGALG00000014300
4	ENSGALG00000014514
4	ENSGALG00000012082
4	ENSGALG00000005229
4
4
4	ENSGALG00000012607
4	ENSGALG00000014645
4	ENSGALG00000027963
4	ENSGALG00000007905
4	ENSGALG00000016906
4	ENSGALG00000016910
4	ENSGALG00000016311
4	ENSGALG00000016233
4	ENSGALG00000010000
4	ENSGALG00000014954
4	ENSGALG00000014890
4	ENSGALG00000014890
4	ENSGALG00000016687
4	ENSGALG00000004304
4	ENSGALG00000003391
4	ENSGALG00000005125
4
4	ENSGALG00000004034
4	ENSGALG00000028056
4	ENSGALG00000009860
4	ENSGALG00000009896
4	ENSGALG00000009923
4	ENSGALG00000019987
4	ENSGALG00000009674
4
4	ENSGALG00000017165
4	ENSGALG00000007507
4	ENSGALG00000012830
4	ENSGALG00000001262
4	ENSGALG00000010621
4	ENSGALG00000017072
4	ENSGALG00000014892
4	ENSGALG00000008990
4	ENSGALG00000008990
4	ENSGALG00000023012
4	ENSGALG00000014890
4	ENSGALG00000014890
4	ENSGALG00000014890
4	ENSGALG00000014890
4	ENSGALG00000004829
4	ENSGALG00000010988
4	ENSGALG00000011312
4	ENSGALG00000012354
4	ENSGALG00000015914
4	ENSGALG00000016107
4	ENSGALG00000005953
4
4	ENSGALG00000014456
4	ENSGALG00000015351
4	ENSGALG00000016420
4	ENSGALG00000016420
4	ENSGALG00000016746
4	ENSGALG00000016749
4	ENSGALG00000017075
4	ENSGALG00000007100
4	ENSGALG00000003407
4	ENSGALG00000005249
4	ENSGALG00000001593
4	ENSGALG00000001389
4	ENSGALG00000003590
4	ENSGALG00000016078
4	ENSGALG00000007772
4	ENSGALG00000016282
4	ENSGALG00000016675
4	ENSGALG00000004169
4	ENSGALG00000010170
4	ENSGALG00000014277
4	ENSGALG00000028936
4	ENSGALG00000012229
4	ENSGALG00000008880
4	ENSGALG00000009579
4	ENSGALG00000014784
4	ENSGALG00000011794
4	ENSGALG00000014528
4	ENSGALG00000016885
4	ENSGALG00000026044
4	ENSGALG00000015755
4	ENSGALG00000006490
4	ENSGALG00000015775
4	ENSGALG00000011881
4	ENSGALG00000027450
4	ENSGALG00000002246
4	ENSGALG00000014749
4	ENSGALG00000014890
4	ENSGALG00000016910
4	ENSGALG00000004304
4	ENSGALG00000005483
4	ENSGALG00000001435
4	ENSGALG00000003863
4	ENSGALG00000028577
4	ENSGALG00000013227
4	ENSGALG00000016633
4	ENSGALG00000014508
4	ENSGALG00000003035
4
4	ENSGALG00000028490
4	ENSGALG00000007149
4	ENSGALG00000007974
4	ENSGALG00000006189
4	ENSGALG00000015607
4	ENSGALG00000009544
4	ENSGALG00000009875
4	ENSGALG00000010253
4	ENSGALG00000011207
4	ENSGALG00000011320
4	ENSGALG00000012533
4	ENSGALG00000012852
4	ENSGALG00000013067
4	ENSGALG00000013117
4	ENSGALG00000025962
4	ENSGALG00000012921
4	ENSGALG00000014407
4	ENSGALG00000014890
4	ENSGALG00000014890
4	ENSGALG00000014947
4	ENSGALG00000014972
4	ENSGALG00000022892
4	ENSGALG00000015069
4	ENSGALG00000015235
4	ENSGALG00000015351
4	ENSGALG00000015356
4	ENSGALG00000027419
4	ENSGALG00000015467
4	ENSGALG00000028187
4	ENSGALG00000016236
4	ENSGALG00000016420
4	ENSGALG00000016750
4	ENSGALG00000016800
4	ENSGALG00000026994
4	ENSGALG00000016910
4	ENSGALG00000016971
4	ENSGALG00000017065
4	ENSGALG00000017073
4	ENSGALG00000025190
4	ENSGALG00000017150
4	ENSGALG00000017154
4	ENSGALG00000017166
4	ENSGALG00000025213
4	ENSGALG00000017254
4	ENSGALG00000000838
4	ENSGALG00000013552
4	ENSGALG00000002189
4	ENSGALG00000003487
4	ENSGALG00000003913
4	ENSGALG00000023435
4	ENSGALG00000007039
4	ENSGALG00000008077
4	ENSGALG00000008199
4	ENSGALG00000000860
4	ENSGALG00000021316
4	ENSGALG00000023557
4	ENSGALG00000026255
4	ENSGALG00000013370
4	ENSGALG00000004639
4	ENSGALG00000004676
4	ENSGALG00000005931
4	ENSGALG00000008339
4	ENSGALG00000002113
4	ENSGALG00000021313
4	ENSGALG00000028281
4	ENSGALG00000007404
4	ENSGALG00000007528
4	ENSGALG00000003479
4	ENSGALG00000004058
4	ENSGALG00000006450
4	ENSGALG00000020911
4	ENSGALG00000020725
4	ENSGALG00000003120
4	ENSGALG00000003321
4	ENSGALG00000003790
4	ENSGALG00000004225
4	ENSGALG00000006695
4	ENSGALG00000001728
4	ENSGALG00000001419
4	ENSGALG00000001971
4	ENSGALG00000007364
4	ENSGALG00000008016
4	ENSGALG00000008023
4	ENSGALG00000005468
4	ENSGALG00000005685
4	ENSGALG00000006005
4
4	ENSGALG00000004819
4	ENSGALG00000005710
4	ENSGALG00000006314
4	ENSGALG00000007215
4	ENSGALG00000009035
4	ENSGALG00000010809
4	ENSGALG00000010854
4	ENSGALG00000010854
4	ENSGALG00000011007
4	ENSGALG00000011185
4	ENSGALG00000011278
4	ENSGALG00000011903
4	ENSGALG00000011980
4	ENSGALG00000012097
4	ENSGALG00000012316
4	ENSGALG00000012626
4	ENSGALG00000012704
4	ENSGALG00000012731
4	ENSGALG00000013129
4	ENSGALG00000013155
4	ENSGALG00000013183
4	ENSGALG00000008400
4	ENSGALG00000014795
4	ENSGALG00000026092
4	ENSGALG00000026804
4	ENSGALG00000015448
4	ENSGALG00000015758
4	ENSGALG00000015758
4	ENSGALG00000016123
4	ENSGALG00000016122
4	ENSGALG00000016411
4	ENSGALG00000016308
4	ENSGALG00000016308
4	ENSGALG00000001536
4	ENSGALG00000002083
4	ENSGALG00000003045
4	ENSGALG00000003362
4	ENSGALG00000001366
4	ENSGALG00000001018
4	ENSGALG00000006512
4	ENSGALG00000006527
4	ENSGALG00000007874
4	ENSGALG00000025781
4	ENSGALG00000000816
4	ENSGALG00000002848
4	ENSGALG00000023760
4	ENSGALG00000001543
4	ENSGALG00000001648
4	ENSGALG00000013484
4	ENSGALG00000026716
4	ENSGALG00000001289
4	ENSGALG00000001969
4	ENSGALG00000001998
4	ENSGALG00000008445
4	ENSGALG00000028579
4	ENSGALG00000013221
4	ENSGALG00000009932
4	ENSGALG00000010737
4	ENSGALG00000011006
4	ENSGALG00000013956
4	ENSGALG00000013969
4	ENSGALG00000014892
4	ENSGALG00000028539
4	ENSGALG00000015049
4	ENSGALG00000015471
4	ENSGALG00000015489
4	ENSGALG00000015605
4	ENSGALG00000019917
4	ENSGALG00000015889
4	ENSGALG00000016271
4	ENSGALG00000016282
4	ENSGALG00000016341
4	ENSGALG00000016403
4	ENSGALG00000016449
4	ENSGALG00000016624
4	ENSGALG00000028032
4	ENSGALG00000004113
4	ENSGALG00000004999
4	ENSGALG00000005049
4	ENSGALG00000007255
4	ENSGALG00000008990
4	ENSGALG00000009128
4	ENSGALG00000009974
4	ENSGALG00000010107
4	ENSGALG00000026602
4	ENSGALG00000010577
4	ENSGALG00000010883
4	ENSGALG00000011319
4	ENSGALG00000011415
4	ENSGALG00000011881
4	ENSGALG00000011881
4	ENSGALG00000014200
4	ENSGALG00000014508
4	ENSGALG00000015546
4	ENSGALG00000015666
4	ENSGALG00000015666
4	ENSGALG00000015958
4	ENSGALG00000015995
4	ENSGALG00000012130
4	ENSGALG00000005378
4	ENSGALG00000014295
4	ENSGALG00000007525
4	ENSGALG00000013835
4	ENSGALG00000009487
4	ENSGALG00000010665
4	ENSGALG00000011244
4	ENSGALG00000004410
4	ENSGALG00000026019
4	ENSGALG00000004446
4	ENSGALG00000004585
4	ENSGALG00000004850
4	ENSGALG00000006343
4	ENSGALG00000008304
4	ENSGALG00000002268
4	ENSGALG00000021031
4	ENSGALG00000009564
4	ENSGALG00000011324
4	ENSGALG00000011393
4	ENSGALG00000012166
4	ENSGALG00000012424
4	ENSGALG00000012440
4	ENSGALG00000002581
4	ENSGALG00000004642
4	ENSGALG00000028221
4	ENSGALG00000011118
4	ENSGALG00000002302
4	ENSGALG00000005544
4	ENSGALG00000005521
4	ENSGALG00000007040
4	ENSGALG00000010352
4	ENSGALG00000010401
4	ENSGALG00000009103
4
4
4
4
4
4
4
4
4
4
4	ENSGALG00000002165
4	ENSGALG00000020561
4	ENSGALG00000010147
4	ENSGALG00000018479
4	ENSGALG00000015147
4	ENSGALG00000012586
4	ENSGALG00000027567
4	ENSGALG00000000273
4	ENSGALG00000015288
4	ENSGALG00000015540
4	ENSGALG00000014645
4	ENSGALG00000015571
3	ENSGALG00000006324
3	ENSGALG00000027979
3	ENSGALG00000009380
3	ENSGALG00000019361
3	ENSGALG00000011459
3	ENSGALG00000012024
3	ENSGALG00000014890
3	ENSGALG00000014890
3	ENSGALG00000015351
3	ENSGALG00000016559
3	ENSGALG00000022751
3	ENSGALG00000016988
3	ENSGALG00000017097
3	ENSGALG00000006235
3	ENSGALG00000007302
3	ENSGALG00000013408
3	ENSGALG00000007780
3	ENSGALG00000004078
3	ENSGALG00000006957
3	ENSGALG00000001621
3	ENSGALG00000007840
3	ENSGALG00000014171
3	ENSGALG00000002159
3	ENSGALG00000002278
3	ENSGALG00000005668
3	ENSGALG00000007547
3	ENSGALG00000011020
3	ENSGALG00000011248
3	ENSGALG00000012656
3	ENSGALG00000027711
3	ENSGALG00000014432
3	ENSGALG00000015516
3	ENSGALG00000015857
3	ENSGALG00000026873
3	ENSGALG00000016369
3	ENSGALG00000013876
3	ENSGALG00000006764
3	ENSGALG00000000596
3	ENSGALG00000028930
3	ENSGALG00000025562
3	ENSGALG00000013951
3	ENSGALG00000013962
3	ENSGALG00000015388
3	ENSGALG00000025598
3	ENSGALG00000008604
3	ENSGALG00000010882
3	ENSGALG00000012304
3
3	ENSGALG00000006281
3	ENSGALG00000010831
3	ENSGALG00000008653
3	ENSGALG00000010665
3	ENSGALG00000010806
3	ENSGALG00000011840
3	ENSGALG00000005867
3	ENSGALG00000009704
3	ENSGALG00000005889
3	ENSGALG00000011379
3	ENSGALG00000001482
3	ENSGALG00000007767
3	ENSGALG00000007767
3	ENSGALG00000008684
3	ENSGALG00000013837
3
3
3
3
3
3	ENSGALG00000005194
3	ENSGALG00000018479
3	ENSGALG00000013177
3	ENSGALG00000016808
3	ENSGALG00000003360
3	ENSGALG00000021128
3	ENSGALG00000003929
3	ENSGALG00000011833
3	ENSGALG00000012239
3	ENSGALG00000028037
3	ENSGALG00000008434
3	ENSGALG00000008684
3
3	ENSGALG00000012024
3	ENSGALG00000016562
3	ENSGALG00000016851
3	ENSGALG00000016973
3	ENSGALG00000016974
3	ENSGALG00000017101
3	ENSGALG00000027762
3	ENSGALG00000001700
3	ENSGALG00000002883
3	ENSGALG00000006388
3	ENSGALG00000001567
3	ENSGALG00000005024
3	ENSGALG00000002863
3	ENSGALG00000004735
3	ENSGALG00000002205
3	ENSGALG00000003120
3	ENSGALG00000006857
3	ENSGALG00000004000
3	ENSGALG00000006219
3	ENSGALG00000009035
3	ENSGALG00000018281
3	ENSGALG00000012702
3	ENSGALG00000013061
3	ENSGALG00000015472
3	ENSGALG00000013904
3	ENSGALG00000016210
3	ENSGALG00000025751
3	ENSGALG00000008930
3	ENSGALG00000016443
3	ENSGALG00000016586
3	ENSGALG00000009207
3	ENSGALG00000015665
3	ENSGALG00000015713
3	ENSGALG00000006550
3	ENSGALG00000004769
3	ENSGALG00000009264
3	ENSGALG00000009321
3	ENSGALG00000012223
3	ENSGALG00000012424
3	ENSGALG00000012554
3	ENSGALG00000027987
3	ENSGALG00000010313
3	ENSGALG00000002302
3
3
3
3	ENSGALG00000002383
3	ENSGALG00000000273
3	ENSGALG00000026773
3	ENSGALG00000016807
3	ENSGALG00000006234
3	ENSGALG00000002290
3	ENSGALG00000005868
3	ENSGALG00000013183
3	ENSGALG00000015744
3	ENSGALG00000006663
3	ENSGALG00000012356
3	ENSGALG00000019894
3	ENSGALG00000016617
3	ENSGALG00000005721
3
3	ENSGALG00000008249
3	ENSGALG00000001700
3	ENSGALG00000011550
3	ENSGALG00000027586
3	ENSGALG00000009354
3	ENSGALG00000011215
3	ENSGALG00000002167
3	ENSGALG00000016308
3	ENSGALG00000005687
3	ENSGALG00000007905
3	ENSGALG00000004208
3	ENSGALG00000014890
3	ENSGALG00000014890
3	ENSGALG00000014890
3	ENSGALG00000014890
3	ENSGALG00000015351
3	ENSGALG00000006204
3	ENSGALG00000006422
3	ENSGALG00000003496
3	ENSGALG00000005834
3	ENSGALG00000007076
3	ENSGALG00000010718
3	ENSGALG00000013084
3	ENSGALG00000015607
3	ENSGALG00000002499
3	ENSGALG00000000870
3	ENSGALG00000000239
3	ENSGALG00000010641
3	ENSGALG00000012356
3	ENSGALG00000015605
3	ENSGALG00000027629
3	ENSGALG00000003052
3
3
3	ENSGALG00000014645
3	ENSGALG00000023012
3	ENSGALG00000015351
3	ENSGALG00000015351
3	ENSGALG00000016022
3	ENSGALG00000016022
3	ENSGALG00000016245
3	ENSGALG00000016854
3	ENSGALG00000007371
3	ENSGALG00000005237
3	ENSGALG00000005535
3	ENSGALG00000007008
3	ENSGALG00000002219
3	ENSGALG00000003627
3	ENSGALG00000005947
3	ENSGALG00000008654
3	ENSGALG00000011556
3	ENSGALG00000013187
3	ENSGALG00000014998
3	ENSGALG00000014100
3	ENSGALG00000016079
3	ENSGALG00000025618
3	ENSGALG00000027017
3	ENSGALG00000000142
3	ENSGALG00000008957
3	ENSGALG00000009028
3	ENSGALG00000013826
3	ENSGALG00000009948
3	ENSGALG00000014064
3	ENSGALG00000015709
3	ENSGALG00000015816
3	ENSGALG00000009050
3	ENSGALG00000005057
3	ENSGALG00000006302
3	ENSGALG00000007572
3	ENSGALG00000007704
3	ENSGALG00000008581
3	ENSGALG00000009546
3	ENSGALG00000002348
3	ENSGALG00000020600
3	ENSGALG00000005721
3	ENSGALG00000001677
3	ENSGALG00000026975
3	ENSGALG00000026838
3	ENSGALG00000011651
3	ENSGALG00000012024
3	ENSGALG00000012454
3	ENSGALG00000012635
3	ENSGALG00000014890
3	ENSGALG00000017082
3	ENSGALG00000025354
3	ENSGALG00000003078
3	ENSGALG00000023279
3	ENSGALG00000019711
3	ENSGALG00000027397
3	ENSGALG00000014986
3	ENSGALG00000000223
3	ENSGALG00000011812
3	ENSGALG00000014192
3	ENSGALG00000004959
3
3	ENSGALG00000015115
3	ENSGALG00000008229
3	ENSGALG00000027876
3	ENSGALG00000012024
3	ENSGALG00000014680
3	ENSGALG00000014890
3	ENSGALG00000014890
3	ENSGALG00000015396
3	ENSGALG00000015792
3	ENSGALG00000025730
3	ENSGALG00000016226
3	ENSGALG00000016592
3	ENSGALG00000016971
3	ENSGALG00000017246
3	ENSGALG00000007679
3	ENSGALG00000021461
3	ENSGALG00000004262
3	ENSGALG00000013708
3	ENSGALG00000003519
3	ENSGALG00000002818
3	ENSGALG00000014014
3	ENSGALG00000016403
3	ENSGALG00000025434
3	ENSGALG00000015688
3	ENSGALG00000015809
3	ENSGALG00000006281
3	ENSGALG00000006613
3	ENSGALG00000009491
3	ENSGALG00000010060
3	ENSGALG00000003634
3	ENSGALG00000009314
3	ENSGALG00000011128
3	ENSGALG00000011657
3	ENSGALG00000012075
3	ENSGALG00000006347
3	ENSGALG00000005550
3
3
3	ENSGALG00000014867
3	ENSGALG00000015083
3	ENSGALG00000017218
3	ENSGALG00000003763
3	ENSGALG00000007100
3	ENSGALG00000008378
3	ENSGALG00000002964
3	ENSGALG00000001281
3	ENSGALG00000010273
3	ENSGALG00000005004
3	ENSGALG00000012077
3	ENSGALG00000012513
3
3	ENSGALG00000019412
3	ENSGALG00000019412
3	ENSGALG00000006941
3	ENSGALG00000014036
3	ENSGALG00000023801
3	ENSGALG00000008193
3	ENSGALG00000008115
3	ENSGALG00000008109
3	ENSGALG00000007931
3	ENSGALG00000007917
3	ENSGALG00000028853
3	ENSGALG00000019382
3	ENSGALG00000008755
3	ENSGALG00000009390
3	ENSGALG00000009665
3	ENSGALG00000009665
3	ENSGALG00000025619
3	ENSGALG00000009842
3	ENSGALG00000009873
3	ENSGALG00000010198
3	ENSGALG00000010311
3	ENSGALG00000011295
3	ENSGALG00000011297
3	ENSGALG00000011309
3	ENSGALG00000011643
3	ENSGALG00000011727
3	ENSGALG00000011747
3	ENSGALG00000011847
3	ENSGALG00000012265
3	ENSGALG00000012763
3	ENSGALG00000012849
3	ENSGALG00000026497
3	ENSGALG00000012938
3	ENSGALG00000012944
3	ENSGALG00000012944
3	ENSGALG00000012998
3	ENSGALG00000013000
3	ENSGALG00000014159
3	ENSGALG00000014163
3	ENSGALG00000014189
3	ENSGALG00000014435
3	ENSGALG00000014525
3	ENSGALG00000014688
3	ENSGALG00000014722
3	ENSGALG00000014890
3	ENSGALG00000014890
3	ENSGALG00000014890
3	ENSGALG00000014890
3	ENSGALG00000014890
3	ENSGALG00000014890
3	ENSGALG00000014890
3	ENSGALG00000014890
3	ENSGALG00000014890
3	ENSGALG00000014890
3	ENSGALG00000014890
3	ENSGALG00000022892
3	ENSGALG00000027489
3	ENSGALG00000019231
3	ENSGALG00000015330
3	ENSGALG00000026841
3	ENSGALG00000015351
3	ENSGALG00000015351
3	ENSGALG00000015351
3	ENSGALG00000015398
3	ENSGALG00000015693
3	ENSGALG00000015936
3	ENSGALG00000016022
3	ENSGALG00000016022
3	ENSGALG00000016067
3	ENSGALG00000016206
3	ENSGALG00000019171
3	ENSGALG00000026773
3	ENSGALG00000016217
3	ENSGALG00000016245
3	ENSGALG00000016281
3	ENSGALG00000016420
3	ENSGALG00000026383
3	ENSGALG00000016611
3	ENSGALG00000016721
3	ENSGALG00000016736
3	ENSGALG00000016772
3	ENSGALG00000016799
3	ENSGALG00000016799
3	ENSGALG00000016806
3	ENSGALG00000016817
3	ENSGALG00000016853
3	ENSGALG00000016878
3	ENSGALG00000019114
3	ENSGALG00000016896
3	ENSGALG00000016921
3	ENSGALG00000016927
3	ENSGALG00000016947
3	ENSGALG00000016973
3	ENSGALG00000025645
3	ENSGALG00000017021
3	ENSGALG00000026714
3	ENSGALG00000017129
3	ENSGALG00000017132
3	ENSGALG00000017135
3	ENSGALG00000017330
3	ENSGALG00000017318
3	ENSGALG00000017304
3	ENSGALG00000003644
3	ENSGALG00000004954
3	ENSGALG00000006225
3	ENSGALG00000006534
3	ENSGALG00000006702
3	ENSGALG00000006702
3	ENSGALG00000026112
3	ENSGALG00000007100
3	ENSGALG00000007141
3	ENSGALG00000007870
3	ENSGALG00000000860
3	ENSGALG00000000889
3	ENSGALG00000001204
3	ENSGALG00000028900
3	ENSGALG00000003591
3	ENSGALG00000017363
3	ENSGALG00000023673
3	ENSGALG00000004489
3	ENSGALG00000005377
3	ENSGALG00000005757
3	ENSGALG00000003832
3	ENSGALG00000003948
3	ENSGALG00000004813
3	ENSGALG00000005481
3	ENSGALG00000005499
3	ENSGALG00000006787
3	ENSGALG00000007569
3	ENSGALG00000008490
3	ENSGALG00000029127
3	ENSGALG00000024379
3	ENSGALG00000002203
3	ENSGALG00000026159
3	ENSGALG00000004033
3	ENSGALG00000005535
3	ENSGALG00000006319
3	ENSGALG00000006903
3	ENSGALG00000026251
3	ENSGALG00000007380
3	ENSGALG00000028586
3	ENSGALG00000003642
3	ENSGALG00000004276
3	ENSGALG00000009621
3	ENSGALG00000006014
3	ENSGALG00000006318
3	ENSGALG00000006757
3	ENSGALG00000007030
3	ENSGALG00000007762
3	ENSGALG00000007779
3	ENSGALG00000002325
3	ENSGALG00000009229
3
3	ENSGALG00000023784
3	ENSGALG00000003018
3	ENSGALG00000003645
3	ENSGALG00000003736
3	ENSGALG00000004011
3	ENSGALG00000004562
3	ENSGALG00000004562
3	ENSGALG00000004650
3	ENSGALG00000006872
3	ENSGALG00000007763
3	ENSGALG00000007763
3	ENSGALG00000008040
3	ENSGALG00000000182
3
3	ENSGALG00000007001
3	ENSGALG00000018700
3	ENSGALG00000023407
3	ENSGALG00000026167
3	ENSGALG00000001591
3	ENSGALG00000002108
3	ENSGALG00000003294
3	ENSGALG00000003476
3	ENSGALG00000007093
3	ENSGALG00000026044
3	ENSGALG00000028350
3	ENSGALG00000001564
3	ENSGALG00000001905
3	ENSGALG00000001963
3	ENSGALG00000021611
3	ENSGALG00000004400
3	ENSGALG00000021541
3	ENSGALG00000005279
3	ENSGALG00000005295
3	ENSGALG00000005360
3	ENSGALG00000005525
3	ENSGALG00000005660
3	ENSGALG00000005685
3	ENSGALG00000005737
3	ENSGALG00000005603
3	ENSGALG00000005710
3	ENSGALG00000005710
3	ENSGALG00000027702
3	ENSGALG00000006219
3	ENSGALG00000006292
3	ENSGALG00000007076
3	ENSGALG00000007145
3	ENSGALG00000007356
3	ENSGALG00000007721
3	ENSGALG00000009062
3	ENSGALG00000009062
3	ENSGALG00000009509
3	ENSGALG00000009728
3	ENSGALG00000010809
3	ENSGALG00000010840
3	ENSGALG00000011038
3	ENSGALG00000011235
3	ENSGALG00000011567
3	ENSGALG00000011949
3	ENSGALG00000011995
3	ENSGALG00000012238
3	ENSGALG00000012238
3	ENSGALG00000023030
3	ENSGALG00000012353
3	ENSGALG00000012656
3	ENSGALG00000012668
3	ENSGALG00000012684
3	ENSGALG00000012684
3	ENSGALG00000025376
3	ENSGALG00000012739
3	ENSGALG00000019570
3	ENSGALG00000012837
3	ENSGALG00000012885
3	ENSGALG00000012889
3	ENSGALG00000012889
3	ENSGALG00000012898
3	ENSGALG00000012927
3	ENSGALG00000012928
3	ENSGALG00000026766
3	ENSGALG00000012965
3	ENSGALG00000013086
3	ENSGALG00000013086
3	ENSGALG00000013183
3	ENSGALG00000013183
3	ENSGALG00000013189
3	ENSGALG00000013196
3	ENSGALG00000013403
3	ENSGALG00000013594
3	ENSGALG00000028698
3	ENSGALG00000013657
3	ENSGALG00000013681
3	ENSGALG00000027455
3	ENSGALG00000027319
3	ENSGALG00000014852
3	ENSGALG00000014799
3	ENSGALG00000014935
3	ENSGALG00000014935
3	ENSGALG00000015011
3	ENSGALG00000026804
3	ENSGALG00000015416
3	ENSGALG00000015421
3	ENSGALG00000015516
3	ENSGALG00000015558
3	ENSGALG00000015607
3	ENSGALG00000015644
3	ENSGALG00000015744
3	ENSGALG00000015758
3	ENSGALG00000027541
3	ENSGALG00000022790
3	ENSGALG00000015915
3	ENSGALG00000015988
3	ENSGALG00000010725
3	ENSGALG00000016056
3	ENSGALG00000016123
3	ENSGALG00000016308
3	ENSGALG00000026368
3	ENSGALG00000026368
3	ENSGALG00000016243
3	ENSGALG00000016233
3	ENSGALG00000016171
3	ENSGALG00000027029
3	ENSGALG00000004570
3	ENSGALG00000005321
3	ENSGALG00000006040
3	ENSGALG00000023590
3	ENSGALG00000027260
3	ENSGALG00000020895
3	ENSGALG00000007986
3	ENSGALG00000027265
3	ENSGALG00000001006
3	ENSGALG00000021682
3	ENSGALG00000001483
3	ENSGALG00000001483
3	ENSGALG00000002041
3	ENSGALG00000003734
3	ENSGALG00000004034
3	ENSGALG00000004081
3	ENSGALG00000010084
3	ENSGALG00000000372
3	ENSGALG00000026821
3	ENSGALG00000001329
3	ENSGALG00000002346
3	ENSGALG00000003420
3	ENSGALG00000003539
3	ENSGALG00000003693
3	ENSGALG00000006507
3	ENSGALG00000007675
3	ENSGALG00000026935
3	ENSGALG00000026935
3	ENSGALG00000019751
3	ENSGALG00000000541
3	ENSGALG00000000446
3	ENSGALG00000002675
3	ENSGALG00000003247
3	ENSGALG00000003551
3	ENSGALG00000024248
3	ENSGALG00000000293
3	ENSGALG00000028806
3	ENSGALG00000003256
3	ENSGALG00000002085
3	ENSGALG00000001806
3	ENSGALG00000002453
3	ENSGALG00000003074
3	ENSGALG00000003304
3	ENSGALG00000007866
3	ENSGALG00000008525
3	ENSGALG00000008567
3	ENSGALG00000023773
3	ENSGALG00000009107
3	ENSGALG00000008960
3	ENSGALG00000008931
3	ENSGALG00000008906
3	ENSGALG00000026298
3	ENSGALG00000008731
3	ENSGALG00000008702
3	ENSGALG00000008544
3	ENSGALG00000008515
3	ENSGALG00000013227
3	ENSGALG00000013227
3	ENSGALG00000009450
3	ENSGALG00000010043
3	ENSGALG00000010131
3	ENSGALG00000010426
3	ENSGALG00000010599
3	ENSGALG00000011341
3	ENSGALG00000012345
3	ENSGALG00000012345
3	ENSGALG00000012356
3	ENSGALG00000012356
3	ENSGALG00000012386
3	ENSGALG00000013695
3	ENSGALG00000013750
3	ENSGALG00000013780
3	ENSGALG00000013780
3	ENSGALG00000013956
3	ENSGALG00000013956
3	ENSGALG00000013956
3	ENSGALG00000013956
3	ENSGALG00000013956
3	ENSGALG00000013956
3	ENSGALG00000014881
3	ENSGALG00000014964
3	ENSGALG00000015035
3	ENSGALG00000026120
3	ENSGALG00000015596
3	ENSGALG00000016304
3	ENSGALG00000016314
3	ENSGALG00000016341
3	ENSGALG00000016447
3	ENSGALG00000016457
3	ENSGALG00000016460
3	ENSGALG00000016503
3	ENSGALG00000026973
3	ENSGALG00000018323
3	ENSGALG00000004107
3	ENSGALG00000028975
3	ENSGALG00000005077
3	ENSGALG00000005882
3	ENSGALG00000006061
3	ENSGALG00000029157
3	ENSGALG00000006157
3	ENSGALG00000006637
3	ENSGALG00000006851
3	ENSGALG00000006877
3	ENSGALG00000025899
3	ENSGALG00000007546
3	ENSGALG00000009628
3	ENSGALG00000009628
3	ENSGALG00000007755
3	ENSGALG00000008633
3	ENSGALG00000008689
3	ENSGALG00000008990
3	ENSGALG00000009040
3	ENSGALG00000009230
3	ENSGALG00000009230
3	ENSGALG00000009241
3	ENSGALG00000009361
3	ENSGALG00000009774
3	ENSGALG00000028643
3	ENSGALG00000009982
3	ENSGALG00000010035
3	ENSGALG00000028333
3	ENSGALG00000010281
3	ENSGALG00000010316
3	ENSGALG00000010324
3	ENSGALG00000010393
3	ENSGALG00000010611
3	ENSGALG00000010646
3	ENSGALG00000010755
3	ENSGALG00000010882
3	ENSGALG00000011124
3	ENSGALG00000011130
3	ENSGALG00000011415
3	ENSGALG00000011419
3	ENSGALG00000011880
3	ENSGALG00000012311
3	ENSGALG00000014081
3	ENSGALG00000014124
3	ENSGALG00000014277
3	ENSGALG00000014277
3	ENSGALG00000029071
3	ENSGALG00000024490
3	ENSGALG00000013583
3	ENSGALG00000015546
3	ENSGALG00000015549
3	ENSGALG00000015665
3	ENSGALG00000015995
3	ENSGALG00000004300
3	ENSGALG00000005716
3	ENSGALG00000006022
3	ENSGALG00000006208
3	ENSGALG00000006551
3	ENSGALG00000006681
3	ENSGALG00000006868
3	ENSGALG00000010831
3	ENSGALG00000028071
3	ENSGALG00000027034
3	ENSGALG00000008078
3	ENSGALG00000008078
3	ENSGALG00000008148
3	ENSGALG00000008347
3	ENSGALG00000008380
3	ENSGALG00000008380
3	ENSGALG00000008615
3	ENSGALG00000009282
3	ENSGALG00000025807
3	ENSGALG00000020438
3	ENSGALG00000009930
3	ENSGALG00000027864
3	ENSGALG00000010318
3	ENSGALG00000010323
3	ENSGALG00000010457
3	ENSGALG00000010827
3	ENSGALG00000011116
3	ENSGALG00000025682
3	ENSGALG00000011139
3	ENSGALG00000028897
3	ENSGALG00000011330
3	ENSGALG00000011511
3	ENSGALG00000011718
3	ENSGALG00000011911
3	ENSGALG00000011917
3	ENSGALG00000012361
3	ENSGALG00000012400
3	ENSGALG00000001825
3	ENSGALG00000001847
3	ENSGALG00000002046
3	ENSGALG00000003073
3	ENSGALG00000024285
3	ENSGALG00000003612
3	ENSGALG00000026019
3	ENSGALG00000004465
3	ENSGALG00000006165
3	ENSGALG00000006491
3	ENSGALG00000006912
3	ENSGALG00000020775
3	ENSGALG00000007572
3	ENSGALG00000008160
3	ENSGALG00000008465
3	ENSGALG00000009427
3	ENSGALG00000002268
3	ENSGALG00000021031
3	ENSGALG00000003980
3	ENSGALG00000007996
3	ENSGALG00000007996
3	ENSGALG00000007996
3	ENSGALG00000020893
3	ENSGALG00000008240
3	ENSGALG00000008656
3	ENSGALG00000008978
3	ENSGALG00000028128
3	ENSGALG00000009839
3	ENSGALG00000011334
3	ENSGALG00000011343
3	ENSGALG00000011335
3	ENSGALG00000011469
3	ENSGALG00000012187
3	ENSGALG00000012187
3	ENSGALG00000012357
3	ENSGALG00000012382
3	ENSGALG00000012424
3	ENSGALG00000012473
3	ENSGALG00000012484
3	ENSGALG00000012511
3	ENSGALG00000012513
3	ENSGALG00000012513
3	ENSGALG00000001896
3	ENSGALG00000026810
3	ENSGALG00000002803
3	ENSGALG00000003076
3	ENSGALG00000003081
3	ENSGALG00000004017
3	ENSGALG00000004213
3	ENSGALG00000004323
3	ENSGALG00000004323
3	ENSGALG00000004812
3	ENSGALG00000005940
3	ENSGALG00000006252
3	ENSGALG00000028790
3	ENSGALG00000009032
3	ENSGALG00000028978
3	ENSGALG00000010433
3	ENSGALG00000010444
3	ENSGALG00000010543
3	ENSGALG00000010570
3	ENSGALG00000010692
3	ENSGALG00000010924
3	ENSGALG00000011113
3	ENSGALG00000001217
3	ENSGALG00000001505
3	ENSGALG00000002155
3	ENSGALG00000005158
3	ENSGALG00000005118
3	ENSGALG00000002874
3	ENSGALG00000002347
3	ENSGALG00000007611
3	ENSGALG00000007752
3	ENSGALG00000013837
3	ENSGALG00000017787
3	ENSGALG00000009669
3	ENSGALG00000009699
3	ENSGALG00000010312
3	ENSGALG00000000489
3
3
3
3
3
3
3
3
3
3
3
3
3
3
3
3
3
3
3
3
3
3	ENSGALG00000005785
3	ENSGALG00000002948
3	ENSGALG00000002712
3	ENSGALG00000021355
3	ENSGALG00000014862
3	ENSGALG00000027259
3	ENSGALG00000014721
3	ENSGALG00000014721
3	ENSGALG00000014727
3	ENSGALG00000023448
3	ENSGALG00000029056
3	ENSGALG00000014786
3	ENSGALG00000026744
3	ENSGALG00000014933
3	ENSGALG00000015058
3	ENSGALG00000027428
3	ENSGALG00000015139
3	ENSGALG00000012608
3	ENSGALG00000012627
3	ENSGALG00000010697
3	ENSGALG00000000241
3	ENSGALG00000000276
3	ENSGALG00000015433
3	ENSGALG00000028135
3	ENSGALG00000014699
3	ENSGALG00000014682
3	ENSGALG00000014648
3	ENSGALG00000014648
3	ENSGALG00000014645
3	ENSGALG00000014645
3	ENSGALG00000015598
3	ENSGALG00000015555
3	ENSGALG00000015663
3	ENSGALG00000015682
3	ENSGALG00000015721
3	ENSGALG00000029096
3	ENSGALG00000001864
3	ENSGALG00000023061
3	ENSGALG00000002250
2	ENSGALG00000027979
2	ENSGALG00000008382
2	ENSGALG00000008309
2	ENSGALG00000008167
2	ENSGALG00000027347
2	ENSGALG00000008554
2	ENSGALG00000027876
2	ENSGALG00000009875
2	ENSGALG00000011215
2	ENSGALG00000011292
2	ENSGALG00000019315
2	ENSGALG00000012442
2	ENSGALG00000012454
2	ENSGALG00000012642
2	ENSGALG00000012986
2	ENSGALG00000014178
2	ENSGALG00000014213
2	ENSGALG00000014213
2	ENSGALG00000027791
2	ENSGALG00000014794
2	ENSGALG00000014890
2	ENSGALG00000014890
2	ENSGALG00000014890
2	ENSGALG00000015346
2	ENSGALG00000015746
2	ENSGALG00000016238
2	ENSGALG00000016547
2	ENSGALG00000016734
2	ENSGALG00000016774
2	ENSGALG00000016852
2	ENSGALG00000016880
2	ENSGALG00000016968
2	ENSGALG00000017019
2	ENSGALG00000017071
2	ENSGALG00000017082
2	ENSGALG00000017089
2	ENSGALG00000017132
2	ENSGALG00000017139
2	ENSGALG00000017185
2	ENSGALG00000017199
2	ENSGALG00000017238
2	ENSGALG00000004776
2	ENSGALG00000007141
2	ENSGALG00000003407
2	ENSGALG00000005402
2	ENSGALG00000005651
2	ENSGALG00000005527
2	ENSGALG00000007302
2	ENSGALG00000007798
2	ENSGALG00000000949
2	ENSGALG00000002971
2	ENSGALG00000005535
2	ENSGALG00000013761
2	ENSGALG00000006646
2	ENSGALG00000007008
2	ENSGALG00000003321
2	ENSGALG00000004486
2	ENSGALG00000004849
2	ENSGALG00000029150
2	ENSGALG00000028265
2	ENSGALG00000001094
2	ENSGALG00000021461
2	ENSGALG00000002653
2	ENSGALG00000005567
2	ENSGALG00000028283
2	ENSGALG00000004919
2	ENSGALG00000021838
2	ENSGALG00000005947
2	ENSGALG00000019672
2	ENSGALG00000010988
2	ENSGALG00000018281
2	ENSGALG00000011226
2	ENSGALG00000011906
2	ENSGALG00000012352
2	ENSGALG00000012352
2	ENSGALG00000012683
2	ENSGALG00000012704
2	ENSGALG00000012808
2	ENSGALG00000013021
2	ENSGALG00000014922
2	ENSGALG00000015183
2	ENSGALG00000014100
2	ENSGALG00000010725
2	ENSGALG00000016097
2	ENSGALG00000028309
2	ENSGALG00000019426
2	ENSGALG00000018290
2	ENSGALG00000002054
2	ENSGALG00000004707
2	ENSGALG00000007509
2	ENSGALG00000007690
2	ENSGALG00000028148
2	ENSGALG00000023542
2	ENSGALG00000001639
2	ENSGALG00000002139
2	ENSGALG00000000585
2	ENSGALG00000003162
2	ENSGALG00000001328
2	ENSGALG00000003385
2	ENSGALG00000003978
2	ENSGALG00000008837
2	ENSGALG00000009331
2	ENSGALG00000009860
2	ENSGALG00000010005
2	ENSGALG00000010426
2	ENSGALG00000010678
2	ENSGALG00000000258
2	ENSGALG00000026034
2	ENSGALG00000014834
2	ENSGALG00000027355
2	ENSGALG00000015916
2	ENSGALG00000015959
2	ENSGALG00000016443
2	ENSGALG00000016457
2	ENSGALG00000016674
2	ENSGALG00000016720
2	ENSGALG00000020331
2	ENSGALG00000006256
2	ENSGALG00000006637
2	ENSGALG00000008088
2	ENSGALG00000008431
2	ENSGALG00000020249
2	ENSGALG00000009719
2	ENSGALG00000023355
2	ENSGALG00000010159
2	ENSGALG00000010159
2	ENSGALG00000010214
2	ENSGALG00000027908
2	ENSGALG00000010582
2	ENSGALG00000010642
2	ENSGALG00000010642
2	ENSGALG00000010892
2	ENSGALG00000011133
2	ENSGALG00000011404
2	ENSGALG00000011564
2	ENSGALG00000012036
2	ENSGALG00000026881
2	ENSGALG00000012219
2	ENSGALG00000012264
2	ENSGALG00000027860
2	ENSGALG00000028176
2	ENSGALG00000027886
2	ENSGALG00000014124
2	ENSGALG00000014277
2	ENSGALG00000013521
2	ENSGALG00000017391
2	ENSGALG00000027597
2	ENSGALG00000015717
2	ENSGALG00000006681
2	ENSGALG00000006681
2	ENSGALG00000006681
2	ENSGALG00000006681
2	ENSGALG00000028071
2	ENSGALG00000008127
2	ENSGALG00000025807
2	ENSGALG00000010030
2	ENSGALG00000025695
2	ENSGALG00000011139
2	ENSGALG00000011209
2	ENSGALG00000003861
2	ENSGALG00000005086
2	ENSGALG00000006538
2	ENSGALG00000008281
[truncated: 26,446 more rows]

## Sheet: Bursa R3
72	ENSGALG00000013183
72	ENSGALG00000002726
71	ENSGALG00000013951
71	ENSGALG00000006252
70	ENSGALG00000013183
70	ENSGALG00000013956
67	ENSGALG00000027224
61
60	ENSGALG00000013183
58	ENSGALG00000006020
57	ENSGALG00000012356
57	ENSGALG00000014954
57	ENSGALG00000020884
54	ENSGALG00000013956
52	ENSGALG00000010581
50	ENSGALG00000007394
48	ENSGALG00000013183
44	ENSGALG00000018319
43	ENSGALG00000013956
36	ENSGALG00000010734
29	ENSGALG00000016698
28	ENSGALG00000013183
25	ENSGALG00000012363
24	ENSGALG00000003246
24	ENSGALG00000008517
24	ENSGALG00000027768
22	ENSGALG00000005710
22	ENSGALG00000014767
21	ENSGALG00000018245
21	ENSGALG00000007672
19	ENSGALG00000013980
19	ENSGALG00000016481
18	ENSGALG00000008199
16	ENSGALG00000026484
16	ENSGALG00000007357
15	ENSGALG00000019361
15	ENSGALG00000008199
15	ENSGALG00000015274
15	ENSGALG00000027567
14	ENSGALG00000016545
14	ENSGALG00000002715
14	ENSGALG00000009983
14	ENSGALG00000009362
13	ENSGALG00000015322
13	ENSGALG00000014545
12	ENSGALG00000009835
12	ENSGALG00000027397
12	ENSGALG00000013086
12	ENSGALG00000020286
12	ENSGALG00000018686
12	ENSGALG00000018666
11	ENSGALG00000009665
11	ENSGALG00000011504
11	ENSGALG00000016022
11	ENSGALG00000007914
11	ENSGALG00000011243
11	ENSGALG00000002672
11	ENSGALG00000013956
11	ENSGALG00000013956
11	ENSGALG00000013602
10	ENSGALG00000014890
10	ENSGALG00000006949
10	ENSGALG00000012689
10	ENSGALG00000008491
10	ENSGALG00000004850
10	ENSGALG00000011131
10	ENSGALG00000029035
9	ENSGALG00000014890
9	ENSGALG00000015842
9	ENSGALG00000017154
9	ENSGALG00000029137
9	ENSGALG00000012354
9	ENSGALG00000014369
9	ENSGALG00000014327
9	ENSGALG00000008990
9	ENSGALG00000023355
9	ENSGALG00000023335
8	ENSGALG00000019412
8	ENSGALG00000014890
8	ENSGALG00000014890
8	ENSGALG00000016616
8	ENSGALG00000016896
8	ENSGALG00000002208
8	ENSGALG00000028586
8	ENSGALG00000011046
8	ENSGALG00000006792
8	ENSGALG00000000447
8	ENSGALG00000018315
8	ENSGALG00000014327
8	ENSGALG00000016460
8	ENSGALG00000010734
8	ENSGALG00000002145
8	ENSGALG00000009537
8
8
8	ENSGALG00000005016
7	ENSGALG00000006941
7	ENSGALG00000011809
7	ENSGALG00000014890
7	ENSGALG00000015351
7	ENSGALG00000016221
7	ENSGALG00000016523
7	ENSGALG00000004564
7	ENSGALG00000018264
7	ENSGALG00000003344
7	ENSGALG00000005796
7	ENSGALG00000013343
7	ENSGALG00000007076
7	ENSGALG00000007579
7	ENSGALG00000007877
7	ENSGALG00000013858
7	ENSGALG00000022789
7	ENSGALG00000016073
7	ENSGALG00000003503
7	ENSGALG00000001483
7	ENSGALG00000009055
7	ENSGALG00000026298
7	ENSGALG00000009906
7	ENSGALG00000013659
7	ENSGALG00000013750
7	ENSGALG00000013956
7	ENSGALG00000028145
7	ENSGALG00000016377
7	ENSGALG00000004169
7	ENSGALG00000027069
7	ENSGALG00000028215
7	ENSGALG00000011455
7	ENSGALG00000015546
7	ENSGALG00000000296
7	ENSGALG00000011432
7	ENSGALG00000005469
7	ENSGALG00000004500
7	ENSGALG00000010798
7	ENSGALG00000026437
7
7	ENSGALG00000026192
7	ENSGALG00000015391
7	ENSGALG00000014648
6	ENSGALG00000008115
6	ENSGALG00000011292
6	ENSGALG00000026473
6	ENSGALG00000012734
6	ENSGALG00000028359
6	ENSGALG00000013143
6	ENSGALG00000014071
6	ENSGALG00000014159
6	ENSGALG00000014890
6	ENSGALG00000014890
6	ENSGALG00000014890
6	ENSGALG00000014890
6	ENSGALG00000014890
6	ENSGALG00000018245
6	ENSGALG00000016420
6	ENSGALG00000016420
6	ENSGALG00000016746
6	ENSGALG00000016926
6	ENSGALG00000016937
6	ENSGALG00000017075
6	ENSGALG00000006887
6	ENSGALG00000004921
6	ENSGALG00000006688
6	ENSGALG00000022644
6	ENSGALG00000025955
6	ENSGALG00000006076
6	ENSGALG00000007394
6	ENSGALG00000004773
6	ENSGALG00000007044
6	ENSGALG00000009205
6	ENSGALG00000007227
6	ENSGALG00000007732
6	ENSGALG00000003515
6	ENSGALG00000005710
6	ENSGALG00000006461
6	ENSGALG00000026036
6	ENSGALG00000013183
6	ENSGALG00000015259
6	ENSGALG00000005781
6	ENSGALG00000000855
6	ENSGALG00000021622
6	ENSGALG00000010630
6	ENSGALG00000011136
6	ENSGALG00000012370
6	ENSGALG00000015583
6	ENSGALG00000015605
6	ENSGALG00000007131
6	ENSGALG00000008507
6	ENSGALG00000008990
6	ENSGALG00000009714
6	ENSGALG00000010077
6	ENSGALG00000010646
6	ENSGALG00000010661
6	ENSGALG00000011881
6	ENSGALG00000012076
6	ENSGALG00000014290
6	ENSGALG00000015037
6	ENSGALG00000004201
6	ENSGALG00000006035
6	ENSGALG00000012039
6	ENSGALG00000008281
6	ENSGALG00000008417
6	ENSGALG00000007777
6	ENSGALG00000008714
6	ENSGALG00000011328
6	ENSGALG00000012444
6	ENSGALG00000005918
6	ENSGALG00000001428
6	ENSGALG00000002897
6	ENSGALG00000009537
6	ENSGALG00000009542
6
6
6	ENSGALG00000010156
6	ENSGALG00000014657
6	ENSGALG00000014645
5	ENSGALG00000009842
5	ENSGALG00000010042
5	ENSGALG00000011727
5	ENSGALG00000012665
5	ENSGALG00000014071
5	ENSGALG00000022980
5	ENSGALG00000014890
5	ENSGALG00000014890
5	ENSGALG00000015693
5	ENSGALG00000018245
5	ENSGALG00000018245
5	ENSGALG00000015746
5	ENSGALG00000025730
5	ENSGALG00000016426
5	ENSGALG00000016562
5	ENSGALG00000016569
5	ENSGALG00000016584
5	ENSGALG00000016602
5	ENSGALG00000016784
5	ENSGALG00000016862
5	ENSGALG00000017013
5	ENSGALG00000017154
5	ENSGALG00000017241
5	ENSGALG00000000845
5	ENSGALG00000004304
5	ENSGALG00000006036
5	ENSGALG00000007069
5	ENSGALG00000008063
5	ENSGALG00000004671
5	ENSGALG00000006222
5	ENSGALG00000023472
5	ENSGALG00000005237
5	ENSGALG00000007780
5	ENSGALG00000025955
5	ENSGALG00000012322
5	ENSGALG00000005572
5	ENSGALG00000025743
5	ENSGALG00000007030
5	ENSGALG00000004625
5	ENSGALG00000001886
5	ENSGALG00000027415
5	ENSGALG00000005710
5	ENSGALG00000005710
5	ENSGALG00000008985
5	ENSGALG00000009129
5	ENSGALG00000011007
5	ENSGALG00000011488
5	ENSGALG00000012695
5	ENSGALG00000012954
5	ENSGALG00000013124
5	ENSGALG00000013183
5	ENSGALG00000015183
5	ENSGALG00000015758
5	ENSGALG00000015896
5	ENSGALG00000016077
5	ENSGALG00000016123
5	ENSGALG00000016171
5	ENSGALG00000016171
5	ENSGALG00000001229
5	ENSGALG00000001334
5	ENSGALG00000024248
5	ENSGALG00000027303
5	ENSGALG00000000603
5	ENSGALG00000009709
5	ENSGALG00000003371
5	ENSGALG00000008313
5	ENSGALG00000011065
5	ENSGALG00000013756
5	ENSGALG00000013768
5	ENSGALG00000013956
5	ENSGALG00000013956
5	ENSGALG00000015405
5	ENSGALG00000015583
5	ENSGALG00000015593
5	ENSGALG00000015928
5	ENSGALG00000016176
5	ENSGALG00000016718
5	ENSGALG00000008990
5	ENSGALG00000011419
5	ENSGALG00000015538
5	ENSGALG00000024478
5	ENSGALG00000013302
5	ENSGALG00000011685
5	ENSGALG00000028071
5	ENSGALG00000008358
5	ENSGALG00000010595
5	ENSGALG00000017387
5	ENSGALG00000012148
5	ENSGALG00000003612
5	ENSGALG00000004319
5	ENSGALG00000005107
5	ENSGALG00000009261
5	ENSGALG00000023961
5	ENSGALG00000011131
5	ENSGALG00000011452
5	ENSGALG00000011452
5	ENSGALG00000011770
5	ENSGALG00000012579
5	ENSGALG00000002192
5	ENSGALG00000003880
5	ENSGALG00000009537
5	ENSGALG00000010344
5
5
5
5
5
5	ENSGALG00000005194
5	ENSGALG00000021304
5	ENSGALG00000017953
5	ENSGALG00000015118
5	ENSGALG00000015184
5	ENSGALG00000015376
5	ENSGALG00000001947
4	ENSGALG00000009544
4	ENSGALG00000009875
4	ENSGALG00000010253
4	ENSGALG00000011207
4	ENSGALG00000011320
4	ENSGALG00000012533
4	ENSGALG00000012852
4	ENSGALG00000013067
4	ENSGALG00000013117
4	ENSGALG00000025962
4	ENSGALG00000012921
4	ENSGALG00000014407
4	ENSGALG00000014890
4	ENSGALG00000014890
4	ENSGALG00000014947
4	ENSGALG00000014972
4	ENSGALG00000022892
4	ENSGALG00000015069
4	ENSGALG00000015235
4	ENSGALG00000015351
4	ENSGALG00000015356
4	ENSGALG00000027419
4	ENSGALG00000015467
4	ENSGALG00000028187
4	ENSGALG00000016236
4	ENSGALG00000016420
4	ENSGALG00000016750
4	ENSGALG00000016800
4	ENSGALG00000026994
4	ENSGALG00000016910
4	ENSGALG00000016971
4	ENSGALG00000017065
4	ENSGALG00000017073
4	ENSGALG00000025190
4	ENSGALG00000017150
4	ENSGALG00000017154
4	ENSGALG00000017166
4	ENSGALG00000025213
4	ENSGALG00000017254
4	ENSGALG00000000838
4	ENSGALG00000013552
4	ENSGALG00000002189
4	ENSGALG00000003487
4	ENSGALG00000003913
4	ENSGALG00000023435
4	ENSGALG00000007039
4	ENSGALG00000008077
4	ENSGALG00000008199
4	ENSGALG00000000860
4	ENSGALG00000021316
4	ENSGALG00000023557
4	ENSGALG00000026255
4	ENSGALG00000013370
4	ENSGALG00000004639
4	ENSGALG00000004676
4	ENSGALG00000005931
4	ENSGALG00000008339
4	ENSGALG00000002113
4	ENSGALG00000021313
4	ENSGALG00000028281
4	ENSGALG00000007404
4	ENSGALG00000007528
4	ENSGALG00000003479
4	ENSGALG00000004058
4	ENSGALG00000006450
4	ENSGALG00000020911
4	ENSGALG00000020725
4	ENSGALG00000003120
4	ENSGALG00000003321
4	ENSGALG00000003790
4	ENSGALG00000004225
4	ENSGALG00000006695
4	ENSGALG00000001728
4	ENSGALG00000001419
4	ENSGALG00000001971
4	ENSGALG00000007364
4	ENSGALG00000008016
4	ENSGALG00000008023
4	ENSGALG00000005468
4	ENSGALG00000005685
4	ENSGALG00000006005
4
4	ENSGALG00000004819
4	ENSGALG00000005710
4	ENSGALG00000006314
4	ENSGALG00000007215
4	ENSGALG00000009035
4	ENSGALG00000010809
4	ENSGALG00000010854
4	ENSGALG00000010854
4	ENSGALG00000011007
4	ENSGALG00000011185
4	ENSGALG00000011278
4	ENSGALG00000011903
4	ENSGALG00000011980
4	ENSGALG00000012097
4	ENSGALG00000012316
4	ENSGALG00000012626
4	ENSGALG00000012704
4	ENSGALG00000012731
4	ENSGALG00000013129
4	ENSGALG00000013155
4	ENSGALG00000013183
4	ENSGALG00000008400
4	ENSGALG00000014795
4	ENSGALG00000026092
4	ENSGALG00000026804
4	ENSGALG00000015448
4	ENSGALG00000015758
4	ENSGALG00000015758
4	ENSGALG00000016123
4	ENSGALG00000016122
4	ENSGALG00000016411
4	ENSGALG00000016308
4	ENSGALG00000016308
4	ENSGALG00000001536
4	ENSGALG00000002083
4	ENSGALG00000003045
4	ENSGALG00000003362
4	ENSGALG00000001366
4	ENSGALG00000001018
4	ENSGALG00000006512
4	ENSGALG00000006527
4	ENSGALG00000007874
4	ENSGALG00000025781
4	ENSGALG00000000816
4	ENSGALG00000002848
4	ENSGALG00000023760
4	ENSGALG00000001543
4	ENSGALG00000001648
4	ENSGALG00000013484
4	ENSGALG00000026716
4	ENSGALG00000001289
4	ENSGALG00000001969
4	ENSGALG00000001998
4	ENSGALG00000008445
4	ENSGALG00000028579
4	ENSGALG00000013221
4	ENSGALG00000009932
4	ENSGALG00000010737
4	ENSGALG00000011006
4	ENSGALG00000013956
4	ENSGALG00000013969
4	ENSGALG00000014892
4	ENSGALG00000028539
4	ENSGALG00000015049
4	ENSGALG00000015471
4	ENSGALG00000015489
4	ENSGALG00000015605
4	ENSGALG00000019917
4	ENSGALG00000015889
4	ENSGALG00000016271
4	ENSGALG00000016282
4	ENSGALG00000016341
4	ENSGALG00000016403
4	ENSGALG00000016449
4	ENSGALG00000016624
4	ENSGALG00000028032
4	ENSGALG00000004113
4	ENSGALG00000004999
4	ENSGALG00000005049
4	ENSGALG00000007255
4	ENSGALG00000008990
4	ENSGALG00000009128
4	ENSGALG00000009974
4	ENSGALG00000010107
4	ENSGALG00000026602
4	ENSGALG00000010577
4	ENSGALG00000010883
4	ENSGALG00000011319
4	ENSGALG00000011415
4	ENSGALG00000011881
4	ENSGALG00000011881
4	ENSGALG00000014200
4	ENSGALG00000014508
4	ENSGALG00000015546
4	ENSGALG00000015666
4	ENSGALG00000015666
4	ENSGALG00000015958
4	ENSGALG00000015995
4	ENSGALG00000012130
4	ENSGALG00000005378
4	ENSGALG00000014295
4	ENSGALG00000007525
4	ENSGALG00000013835
4	ENSGALG00000009487
4	ENSGALG00000010665
4	ENSGALG00000011244
4	ENSGALG00000004410
4	ENSGALG00000026019
4	ENSGALG00000004446
4	ENSGALG00000004585
4	ENSGALG00000004850
4	ENSGALG00000006343
4	ENSGALG00000008304
4	ENSGALG00000002268
4	ENSGALG00000021031
4	ENSGALG00000009564
4	ENSGALG00000011324
4	ENSGALG00000011393
4	ENSGALG00000012166
4	ENSGALG00000012424
4	ENSGALG00000012440
4	ENSGALG00000002581
4	ENSGALG00000004642
4	ENSGALG00000028221
4	ENSGALG00000011118
4	ENSGALG00000002302
4	ENSGALG00000005544
4	ENSGALG00000005521
4	ENSGALG00000007040
4	ENSGALG00000010352
4	ENSGALG00000010401
4	ENSGALG00000009103
4
4
4
4
4
4
4
4
4
4
4	ENSGALG00000002165
4	ENSGALG00000020561
4	ENSGALG00000010147
4	ENSGALG00000018479
4	ENSGALG00000015147
4	ENSGALG00000012586
4	ENSGALG00000027567
4	ENSGALG00000000273
4	ENSGALG00000015288
4	ENSGALG00000015540
4	ENSGALG00000014645
4	ENSGALG00000015571
3	ENSGALG00000019412
3	ENSGALG00000019412
3	ENSGALG00000006941
3	ENSGALG00000014036
3	ENSGALG00000023801
3	ENSGALG00000008193
3	ENSGALG00000008115
3	ENSGALG00000008109
3	ENSGALG00000007931
3	ENSGALG00000007917
3	ENSGALG00000028853
3	ENSGALG00000019382
3	ENSGALG00000008755
3	ENSGALG00000009390
3	ENSGALG00000009665
3	ENSGALG00000009665
3	ENSGALG00000025619
3	ENSGALG00000009842
3	ENSGALG00000009873
3	ENSGALG00000010198
3	ENSGALG00000010311
3	ENSGALG00000011295
3	ENSGALG00000011297
3	ENSGALG00000011309
3	ENSGALG00000011643
3	ENSGALG00000011727
3	ENSGALG00000011747
3	ENSGALG00000011847
3	ENSGALG00000012265
3	ENSGALG00000012763
3	ENSGALG00000012849
3	ENSGALG00000026497
3	ENSGALG00000012938
3	ENSGALG00000012944
3	ENSGALG00000012944
3	ENSGALG00000012998
3	ENSGALG00000013000
3	ENSGALG00000014159
3	ENSGALG00000014163
3	ENSGALG00000014189
3	ENSGALG00000014435
3	ENSGALG00000014525
3	ENSGALG00000014688
3	ENSGALG00000014722
3	ENSGALG00000014890
3	ENSGALG00000014890
3	ENSGALG00000014890
3	ENSGALG00000014890
3	ENSGALG00000014890
3	ENSGALG00000014890
3	ENSGALG00000014890
3	ENSGALG00000014890
3	ENSGALG00000014890
3	ENSGALG00000014890
3	ENSGALG00000014890
3	ENSGALG00000022892
3	ENSGALG00000027489
3	ENSGALG00000019231
3	ENSGALG00000015330
3	ENSGALG00000026841
3	ENSGALG00000015351
3	ENSGALG00000015351
3	ENSGALG00000015351
3	ENSGALG00000015398
3	ENSGALG00000015693
3	ENSGALG00000015936
3	ENSGALG00000016022
3	ENSGALG00000016022
3	ENSGALG00000016067
3	ENSGALG00000016206
3	ENSGALG00000019171
3	ENSGALG00000026773
3	ENSGALG00000016217
3	ENSGALG00000016245
3	ENSGALG00000016281
3	ENSGALG00000016420
3	ENSGALG00000026383
3	ENSGALG00000016611
3	ENSGALG00000016721
3	ENSGALG00000016736
3	ENSGALG00000016772
3	ENSGALG00000016799
3	ENSGALG00000016799
3	ENSGALG00000016806
3	ENSGALG00000016817
3	ENSGALG00000016853
3	ENSGALG00000016878
3	ENSGALG00000019114
3	ENSGALG00000016896
3	ENSGALG00000016921
3	ENSGALG00000016927
3	ENSGALG00000016947
3	ENSGALG00000016973
3	ENSGALG00000025645
3	ENSGALG00000017021
3	ENSGALG00000026714
3	ENSGALG00000017129
3	ENSGALG00000017132
3	ENSGALG00000017135
3	ENSGALG00000017330
3	ENSGALG00000017318
3	ENSGALG00000017304
3	ENSGALG00000003644
3	ENSGALG00000004954
3	ENSGALG00000006225
3	ENSGALG00000006534
3	ENSGALG00000006702
3	ENSGALG00000006702
3	ENSGALG00000026112
3	ENSGALG00000007100
3	ENSGALG00000007141
3	ENSGALG00000007870
3	ENSGALG00000000860
3	ENSGALG00000000889
3	ENSGALG00000001204
3	ENSGALG00000028900
3	ENSGALG00000003591
3	ENSGALG00000017363
3	ENSGALG00000023673
3	ENSGALG00000004489
3	ENSGALG00000005377
3	ENSGALG00000005757
3	ENSGALG00000003832
3	ENSGALG00000003948
3	ENSGALG00000004813
3	ENSGALG00000005481
3	ENSGALG00000005499
3	ENSGALG00000006787
3	ENSGALG00000007569
3	ENSGALG00000008490
3	ENSGALG00000029127
3	ENSGALG00000024379
3	ENSGALG00000002203
3	ENSGALG00000026159
3	ENSGALG00000004033
3	ENSGALG00000005535
3	ENSGALG00000006319
3	ENSGALG00000006903
3	ENSGALG00000026251
3	ENSGALG00000007380
3	ENSGALG00000028586
3	ENSGALG00000003642
3	ENSGALG00000004276
3	ENSGALG00000009621
3	ENSGALG00000006014
3	ENSGALG00000006318
3	ENSGALG00000006757
3	ENSGALG00000007030
3	ENSGALG00000007762
3	ENSGALG00000007779
3	ENSGALG00000002325
3	ENSGALG00000009229
3
3	ENSGALG00000023784
3	ENSGALG00000003018
3	ENSGALG00000003645
3	ENSGALG00000003736
3	ENSGALG00000004011
3	ENSGALG00000004562
3	ENSGALG00000004562
3	ENSGALG00000004650
3	ENSGALG00000006872
3	ENSGALG00000007763
3	ENSGALG00000007763
3	ENSGALG00000008040
3	ENSGALG00000000182
3
3	ENSGALG00000007001
3	ENSGALG00000018700
3	ENSGALG00000023407
3	ENSGALG00000026167
3	ENSGALG00000001591
3	ENSGALG00000002108
3	ENSGALG00000003294
3	ENSGALG00000003476
3	ENSGALG00000007093
3	ENSGALG00000026044
3	ENSGALG00000028350
3	ENSGALG00000001564
3	ENSGALG00000001905
3	ENSGALG00000001963
3	ENSGALG00000021611
3	ENSGALG00000004400
3	ENSGALG00000021541
3	ENSGALG00000005279
3	ENSGALG00000005295
3	ENSGALG00000005360
3	ENSGALG00000005525
3	ENSGALG00000005660
3	ENSGALG00000005685
3	ENSGALG00000005737
3	ENSGALG00000005603
3	ENSGALG00000005710
3	ENSGALG00000005710
3	ENSGALG00000027702
3	ENSGALG00000006219
3	ENSGALG00000006292
3	ENSGALG00000007076
3	ENSGALG00000007145
3	ENSGALG00000007356
3	ENSGALG00000007721
3	ENSGALG00000009062
3	ENSGALG00000009062
3	ENSGALG00000009509
3	ENSGALG00000009728
3	ENSGALG00000010809
3	ENSGALG00000010840
3	ENSGALG00000011038
3	ENSGALG00000011235
3	ENSGALG00000011567
3	ENSGALG00000011949
3	ENSGALG00000011995
3	ENSGALG00000012238
3	ENSGALG00000012238
3	ENSGALG00000023030
3	ENSGALG00000012353
3	ENSGALG00000012656
3	ENSGALG00000012668
3	ENSGALG00000012684
3	ENSGALG00000012684
3	ENSGALG00000025376
3	ENSGALG00000012739
3	ENSGALG00000019570
3	ENSGALG00000012837
3	ENSGALG00000012885
3	ENSGALG00000012889
3	ENSGALG00000012889
3	ENSGALG00000012898
3	ENSGALG00000012927
3	ENSGALG00000012928
3	ENSGALG00000026766
3	ENSGALG00000012965
3	ENSGALG00000013086
3	ENSGALG00000013086
3	ENSGALG00000013183
3	ENSGALG00000013183
3	ENSGALG00000013189
3	ENSGALG00000013196
3	ENSGALG00000013403
3	ENSGALG00000013594
3	ENSGALG00000028698
3	ENSGALG00000013657
3	ENSGALG00000013681
3	ENSGALG00000027455
3	ENSGALG00000027319
3	ENSGALG00000014852
3	ENSGALG00000014799
3	ENSGALG00000014935
3	ENSGALG00000014935
3	ENSGALG00000015011
3	ENSGALG00000026804
3	ENSGALG00000015416
3	ENSGALG00000015421
3	ENSGALG00000015516
3	ENSGALG00000015558
3	ENSGALG00000015607
3	ENSGALG00000015644
3	ENSGALG00000015744
3	ENSGALG00000015758
3	ENSGALG00000027541
3	ENSGALG00000022790
3	ENSGALG00000015915
3	ENSGALG00000015988
3	ENSGALG00000010725
3	ENSGALG00000016056
3	ENSGALG00000016123
3	ENSGALG00000016308
3	ENSGALG00000026368
3	ENSGALG00000026368
3	ENSGALG00000016243
3	ENSGALG00000016233
3	ENSGALG00000016171
3	ENSGALG00000027029
3	ENSGALG00000004570
3	ENSGALG00000005321
3	ENSGALG00000006040
3	ENSGALG00000023590
3	ENSGALG00000027260
3	ENSGALG00000020895
3	ENSGALG00000007986
3	ENSGALG00000027265
3	ENSGALG00000001006
3	ENSGALG00000021682
3	ENSGALG00000001483
3	ENSGALG00000001483
3	ENSGALG00000002041
3	ENSGALG00000003734
3	ENSGALG00000004034
3	ENSGALG00000004081
3	ENSGALG00000010084
3	ENSGALG00000000372
3	ENSGALG00000026821
3	ENSGALG00000001329
3	ENSGALG00000002346
3	ENSGALG00000003420
3	ENSGALG00000003539
3	ENSGALG00000003693
3	ENSGALG00000006507
3	ENSGALG00000007675
3	ENSGALG00000026935
3	ENSGALG00000026935
3	ENSGALG00000019751
3	ENSGALG00000000541
3	ENSGALG00000000446
3	ENSGALG00000002675
3	ENSGALG00000003247
3	ENSGALG00000003551
3	ENSGALG00000024248
3	ENSGALG00000000293
3	ENSGALG00000028806
3	ENSGALG00000003256
3	ENSGALG00000002085
3	ENSGALG00000001806
3	ENSGALG00000002453
3	ENSGALG00000003074
3	ENSGALG00000003304
3	ENSGALG00000007866
3	ENSGALG00000008525
3	ENSGALG00000008567
3	ENSGALG00000023773
3	ENSGALG00000009107
3	ENSGALG00000008960
3	ENSGALG00000008931
3	ENSGALG00000008906
3	ENSGALG00000026298
3	ENSGALG00000008731
3	ENSGALG00000008702
3	ENSGALG00000008544
3	ENSGALG00000008515
3	ENSGALG00000013227
3	ENSGALG00000013227
3	ENSGALG00000009450
3	ENSGALG00000010043
3	ENSGALG00000010131
3	ENSGALG00000010426
3	ENSGALG00000010599
3	ENSGALG00000011341
3	ENSGALG00000012345
3	ENSGALG00000012345
3	ENSGALG00000012356
3	ENSGALG00000012356
3	ENSGALG00000012386
3	ENSGALG00000013695
3	ENSGALG00000013750
3	ENSGALG00000013780
3	ENSGALG00000013780
3	ENSGALG00000013956
3	ENSGALG00000013956
3	ENSGALG00000013956
3	ENSGALG00000013956
3	ENSGALG00000013956
3	ENSGALG00000013956
3	ENSGALG00000014881
3	ENSGALG00000014964
3	ENSGALG00000015035
3	ENSGALG00000026120
3	ENSGALG00000015596
3	ENSGALG00000016304
3	ENSGALG00000016314
3	ENSGALG00000016341
3	ENSGALG00000016447
3	ENSGALG00000016457
3	ENSGALG00000016460
3	ENSGALG00000016503
3	ENSGALG00000026973
3	ENSGALG00000018323
3	ENSGALG00000004107
3	ENSGALG00000028975
3	ENSGALG00000005077
3	ENSGALG00000005882
3	ENSGALG00000006061
3	ENSGALG00000029157
3	ENSGALG00000006157
3	ENSGALG00000006637
3	ENSGALG00000006851
3	ENSGALG00000006877
3	ENSGALG00000025899
3	ENSGALG00000007546
3	ENSGALG00000009628
3	ENSGALG00000009628
3	ENSGALG00000007755
3	ENSGALG00000008633
3	ENSGALG00000008689
3	ENSGALG00000008990
3	ENSGALG00000009040
3	ENSGALG00000009230
3	ENSGALG00000009230
3	ENSGALG00000009241
3	ENSGALG00000009361
3	ENSGALG00000009774
3	ENSGALG00000028643
3	ENSGALG00000009982
3	ENSGALG00000010035
3	ENSGALG00000028333
3	ENSGALG00000010281
3	ENSGALG00000010316
3	ENSGALG00000010324
3	ENSGALG00000010393
3	ENSGALG00000010611
3	ENSGALG00000010646
3	ENSGALG00000010755
3	ENSGALG00000010882
3	ENSGALG00000011124
3	ENSGALG00000011130
3	ENSGALG00000011415
3	ENSGALG00000011419
3	ENSGALG00000011880
3	ENSGALG00000012311
3	ENSGALG00000014081
3	ENSGALG00000014124
3	ENSGALG00000014277
3	ENSGALG00000014277
3	ENSGALG00000029071
3	ENSGALG00000024490
3	ENSGALG00000013583
3	ENSGALG00000015546
3	ENSGALG00000015549
3	ENSGALG00000015665
3	ENSGALG00000015995
3	ENSGALG00000004300
3	ENSGALG00000005716
3	ENSGALG00000006022
3	ENSGALG00000006208
3	ENSGALG00000006551
3	ENSGALG00000006681
3	ENSGALG00000006868
3	ENSGALG00000010831
3	ENSGALG00000028071
3	ENSGALG00000027034
3	ENSGALG00000008078
3	ENSGALG00000008078
3	ENSGALG00000008148
3	ENSGALG00000008347
3	ENSGALG00000008380
3	ENSGALG00000008380
3	ENSGALG00000008615
3	ENSGALG00000009282
3	ENSGALG00000025807
3	ENSGALG00000020438
3	ENSGALG00000009930
3	ENSGALG00000027864
3	ENSGALG00000010318
3	ENSGALG00000010323
3	ENSGALG00000010457
3	ENSGALG00000010827
3	ENSGALG00000011116
3	ENSGALG00000025682
3	ENSGALG00000011139
3	ENSGALG00000028897
3	ENSGALG00000011330
3	ENSGALG00000011511
3	ENSGALG00000011718
3	ENSGALG00000011911
3	ENSGALG00000011917
3	ENSGALG00000012361
3	ENSGALG00000012400
3	ENSGALG00000001825
3	ENSGALG00000001847
3	ENSGALG00000002046
3	ENSGALG00000003073
3	ENSGALG00000024285
3	ENSGALG00000003612
3	ENSGALG00000026019
3	ENSGALG00000004465
3	ENSGALG00000006165
3	ENSGALG00000006491
3	ENSGALG00000006912
3	ENSGALG00000020775
3	ENSGALG00000007572
3	ENSGALG00000008160
3	ENSGALG00000008465
3	ENSGALG00000009427
3	ENSGALG00000002268
3	ENSGALG00000021031
3	ENSGALG00000003980
3	ENSGALG00000007996
3	ENSGALG00000007996
3	ENSGALG00000007996
3	ENSGALG00000020893
3	ENSGALG00000008240
3	ENSGALG00000008656
3	ENSGALG00000008978
3	ENSGALG00000028128
3	ENSGALG00000009839
3	ENSGALG00000011334
3	ENSGALG00000011343
3	ENSGALG00000011335
3	ENSGALG00000011469
3	ENSGALG00000012187
3	ENSGALG00000012187
3	ENSGALG00000012357
3	ENSGALG00000012382
3	ENSGALG00000012424
3	ENSGALG00000012473
3	ENSGALG00000012484
3	ENSGALG00000012511
3	ENSGALG00000012513
3	ENSGALG00000012513
3	ENSGALG00000001896
3	ENSGALG00000026810
3	ENSGALG00000002803
3	ENSGALG00000003076
3	ENSGALG00000003081
3	ENSGALG00000004017
3	ENSGALG00000004213
3	ENSGALG00000004323
3	ENSGALG00000004323
3	ENSGALG00000004812
3	ENSGALG00000005940
3	ENSGALG00000006252
3	ENSGALG00000028790
3	ENSGALG00000009032
3	ENSGALG00000028978
3	ENSGALG00000010433
3	ENSGALG00000010444
3	ENSGALG00000010543
3	ENSGALG00000010570
3	ENSGALG00000010692
3	ENSGALG00000010924
3	ENSGALG00000011113
3	ENSGALG00000001217
3	ENSGALG00000001505
3	ENSGALG00000002155
3	ENSGALG00000005158
3	ENSGALG00000005118
3	ENSGALG00000002874
3	ENSGALG00000002347
3	ENSGALG00000007611
3	ENSGALG00000007752
3	ENSGALG00000013837
3	ENSGALG00000017787
3	ENSGALG00000009669
3	ENSGALG00000009699
3	ENSGALG00000010312
3	ENSGALG00000000489
3
3
3
3
3
3
3
3
3
3
3
3
3
3
3
3
3
3
3
3
3
3	ENSGALG00000005785
3	ENSGALG00000002948
3	ENSGALG00000002712
3	ENSGALG00000021355
3	ENSGALG00000014862
3	ENSGALG00000027259
3	ENSGALG00000014721
3	ENSGALG00000014721
3	ENSGALG00000014727
3	ENSGALG00000023448
3	ENSGALG00000029056
3	ENSGALG00000014786
3	ENSGALG00000026744
3	ENSGALG00000014933
3	ENSGALG00000015058
3	ENSGALG00000027428
3	ENSGALG00000015139
3	ENSGALG00000012608
3	ENSGALG00000012627
3	ENSGALG00000010697
3	ENSGALG00000000241
3	ENSGALG00000000276
3	ENSGALG00000015433
3	ENSGALG00000028135
3	ENSGALG00000014699
3	ENSGALG00000014682
3	ENSGALG00000014648
3	ENSGALG00000014648
3	ENSGALG00000014645
3	ENSGALG00000014645
3	ENSGALG00000015598
3	ENSGALG00000015555
3	ENSGALG00000015663
3	ENSGALG00000015682
3	ENSGALG00000015721
3	ENSGALG00000029096
3	ENSGALG00000001864
3	ENSGALG00000023061
3	ENSGALG00000002250
2	ENSGALG00000007978
2	ENSGALG00000008171
2	ENSGALG00000006489
2	ENSGALG00000006356
2	ENSGALG00000018236
2	ENSGALG00000006337
2	ENSGALG00000006324
2	ENSGALG00000006769
2	ENSGALG00000006726
2	ENSGALG00000025441
2	ENSGALG00000006694
2	ENSGALG00000014036
2	ENSGALG00000013967
2	ENSGALG00000014575
2	ENSGALG00000006671
2	ENSGALG00000006560
2	ENSGALG00000008486
2	ENSGALG00000008382
2	ENSGALG00000008353
2	ENSGALG00000008312
2	ENSGALG00000008309
2	ENSGALG00000008285
2	ENSGALG00000008109
2	ENSGALG00000007931
2	ENSGALG00000013399
2	ENSGALG00000006986
2	ENSGALG00000008547
2	ENSGALG00000013146
2	ENSGALG00000008797
2	ENSGALG00000008797
2	ENSGALG00000009104
2	ENSGALG00000009380
2	ENSGALG00000009380
2	ENSGALG00000009393
2	ENSGALG00000026838
2	ENSGALG00000026838
2	ENSGALG00000009454
2	ENSGALG00000009514
2	ENSGALG00000009532
2	ENSGALG00000009532
2	ENSGALG00000009572
2	ENSGALG00000009638
2	ENSGALG00000009665
2	ENSGALG00000009665
2	ENSGALG00000009773
2	ENSGALG00000009805
2	ENSGALG00000009825
2	ENSGALG00000009835
2	ENSGALG00000009867
2	ENSGALG00000009899
2	ENSGALG00000009903
2	ENSGALG00000009904
2	ENSGALG00000009942
2	ENSGALG00000009945
2	ENSGALG00000009966
2	ENSGALG00000010042
2	ENSGALG00000010042
2	ENSGALG00000010163
2	ENSGALG00000010238
2	ENSGALG00000010238
2	ENSGALG00000010253
2	ENSGALG00000010319
2	ENSGALG00000010975
2	ENSGALG00000027213
2	ENSGALG00000011198
2	ENSGALG00000011206
2	ENSGALG00000011274
2	ENSGALG00000011309
2	ENSGALG00000019336
2	ENSGALG00000011327
2	ENSGALG00000011406
2	ENSGALG00000011456
2	ENSGALG00000011456
2	ENSGALG00000011504
2	ENSGALG00000011614
2	ENSGALG00000025735
2	ENSGALG00000011847
2	ENSGALG00000011854
2	ENSGALG00000011857
2	ENSGALG00000011872
2	ENSGALG00000011878
2	ENSGALG00000011913
2	ENSGALG00000012024
2	ENSGALG00000012033
2	ENSGALG00000012050
2	ENSGALG00000012050
2	ENSGALG00000012135
2	ENSGALG00000012172
2	ENSGALG00000012178
2	ENSGALG00000012178
2	ENSGALG00000023146
2	ENSGALG00000012204
2	ENSGALG00000019317
2	ENSGALG00000012252
2	ENSGALG00000012272
2	ENSGALG00000012518
2	ENSGALG00000012602
2	ENSGALG00000012611
2	ENSGALG00000012638
2	ENSGALG00000012659
2	ENSGALG00000012662
2	ENSGALG00000012697
2	ENSGALG00000012714
2	ENSGALG00000012834
2	ENSGALG00000012847
2	ENSGALG00000012875
2	ENSGALG00000025369
2	ENSGALG00000012947
2	ENSGALG00000013000
2	ENSGALG00000013000
2	ENSGALG00000013007
2	ENSGALG00000013022
2	ENSGALG00000013042
2	ENSGALG00000013058
2	ENSGALG00000023012
2	ENSGALG00000023012
2	ENSGALG00000023012
2	ENSGALG00000023012
2	ENSGALG00000025962
2	ENSGALG00000025962
2	ENSGALG00000013205
2	ENSGALG00000014030
2	ENSGALG00000014083
2	ENSGALG00000014085
2	ENSGALG00000014094
2	ENSGALG00000014234
2	ENSGALG00000028453
2	ENSGALG00000026776
2	ENSGALG00000017280
2	ENSGALG00000017272
2	ENSGALG00000014331
2	ENSGALG00000014280
2	ENSGALG00000014428
2	ENSGALG00000014439
2	ENSGALG00000013565
2	ENSGALG00000014528
2	ENSGALG00000014779
2	ENSGALG00000014453
2	ENSGALG00000014820
2	ENSGALG00000014822
2	ENSGALG00000014822
2	ENSGALG00000014822
2	ENSGALG00000014890
2	ENSGALG00000014890
2	ENSGALG00000014890
2	ENSGALG00000014890
2	ENSGALG00000014890
2	ENSGALG00000014890
2	ENSGALG00000014890
2	ENSGALG00000014890
2	ENSGALG00000014890
2	ENSGALG00000014890
2	ENSGALG00000014890
2	ENSGALG00000014890
2	ENSGALG00000014890
2	ENSGALG00000014890
2	ENSGALG00000014890
2	ENSGALG00000014890
2	ENSGALG00000014890
2	ENSGALG00000014890
2	ENSGALG00000014890
2	ENSGALG00000014890
2	ENSGALG00000014890
2	ENSGALG00000014890
2	ENSGALG00000014890
2	ENSGALG00000014890
2	ENSGALG00000014890
2	ENSGALG00000014947
2	ENSGALG00000022892
2	ENSGALG00000014977
2	ENSGALG00000015003
2	ENSGALG00000015059
2	ENSGALG00000015075
2	ENSGALG00000028743
2	ENSGALG00000015133
2	ENSGALG00000027489
2	ENSGALG00000015193
2	ENSGALG00000015204
2	ENSGALG00000015244
2	ENSGALG00000015240
2	ENSGALG00000015271
2	ENSGALG00000015323
2	ENSGALG00000015346
2	ENSGALG00000026549
2	ENSGALG00000015347
2	ENSGALG00000015348
2	ENSGALG00000015351
2	ENSGALG00000015351
2	ENSGALG00000015351
2	ENSGALG00000015351
2	ENSGALG00000015356
2	ENSGALG00000015377
2	ENSGALG00000015379
2	ENSGALG00000027419
2	ENSGALG00000015414
2	ENSGALG00000015440
2	ENSGALG00000015440
2	ENSGALG00000015458
2	ENSGALG00000015461
2	ENSGALG00000025782
2	ENSGALG00000015499
2	ENSGALG00000025630
2	ENSGALG00000015730
2	ENSGALG00000018245
2	ENSGALG00000018245
2	ENSGALG00000018245
2	ENSGALG00000018245
2	ENSGALG00000015742
2	ENSGALG00000015844
2	ENSGALG00000015942
2	ENSGALG00000016006
2	ENSGALG00000016007
2	ENSGALG00000016022
2	ENSGALG00000016022
2	ENSGALG00000016022
2	ENSGALG00000016022
2	ENSGALG00000016022
2	ENSGALG00000016022
2	ENSGALG00000016022
2	ENSGALG00000016040
2	ENSGALG00000016059
2	ENSGALG00000016065
2	ENSGALG00000016138
2	ENSGALG00000016138
2	ENSGALG00000016142
2	ENSGALG00000016147
2	ENSGALG00000016157
2	ENSGALG00000016157
2	ENSGALG00000016212
2	ENSGALG00000016213
2	ENSGALG00000026773
2	ENSGALG00000026773
2	ENSGALG00000026773
2	ENSGALG00000016217
2	ENSGALG00000016226
2	ENSGALG00000016236
2	ENSGALG00000016245
2	ENSGALG00000016245
2	ENSGALG00000016249
2	ENSGALG00000016259
2	ENSGALG00000016261
2	ENSGALG00000028184
2	ENSGALG00000022792
2	ENSGALG00000022792
2	ENSGALG00000016284
2	ENSGALG00000016288
2	ENSGALG00000016290
2	ENSGALG00000016290
2	ENSGALG00000016326
2	ENSGALG00000016351
2	ENSGALG00000016379
2	ENSGALG00000016420
2	ENSGALG00000016420
2	ENSGALG00000016420
2	ENSGALG00000016420
2	ENSGALG00000016420
2	ENSGALG00000016420
2	ENSGALG00000016581
2	ENSGALG00000026383
2	ENSGALG00000026383
2	ENSGALG00000016611
2	ENSGALG00000016687
2	ENSGALG00000016698
2	ENSGALG00000016721
2	ENSGALG00000016727
2	ENSGALG00000016746
2	ENSGALG00000016746
2	ENSGALG00000016747
2	ENSGALG00000016747
2	ENSGALG00000016750
2	ENSGALG00000016750
2	ENSGALG00000016752
2	ENSGALG00000016753
2	ENSGALG00000016753
2	ENSGALG00000016772
2	ENSGALG00000028951
2	ENSGALG00000016794
2	ENSGALG00000016794
2	ENSGALG00000016799
2	ENSGALG00000016799
2	ENSGALG00000016799
2	ENSGALG00000016799
2	ENSGALG00000016808
2	ENSGALG00000016810
2	ENSGALG00000016823
2	ENSGALG00000016837
2	ENSGALG00000016845
2	ENSGALG00000016851
2	ENSGALG00000016854
2	ENSGALG00000016855
2	ENSGALG00000025489
2	ENSGALG00000016858
2	ENSGALG00000016872
2	ENSGALG00000016878
2	ENSGALG00000016889
2	ENSGALG00000016902
2	ENSGALG00000016906
2	ENSGALG00000016906
2	ENSGALG00000016906
2	ENSGALG00000016909
2	ENSGALG00000016909
2	ENSGALG00000016915
2	ENSGALG00000016919
2	ENSGALG00000016933
2	ENSGALG00000025709
2	ENSGALG00000025709
2	ENSGALG00000016946
2	ENSGALG00000016954
2	ENSGALG00000016954
2	ENSGALG00000016954
2	ENSGALG00000016955
2	ENSGALG00000016955
2	ENSGALG00000026163
2	ENSGALG00000016973
2	ENSGALG00000016984
2	ENSGALG00000016987
2	ENSGALG00000027689
2	ENSGALG00000016988
2	ENSGALG00000016988
2	ENSGALG00000017001
2	ENSGALG00000017004
2	ENSGALG00000017011
2	ENSGALG00000017013
2	ENSGALG00000017020
2	ENSGALG00000017025
2	ENSGALG00000017034
2	ENSGALG00000017035
2	ENSGALG00000017044
2	ENSGALG00000017064
2	ENSGALG00000017075
2	ENSGALG00000017082
2	ENSGALG00000017090
2	ENSGALG00000017093
2	ENSGALG00000017101
2	ENSGALG00000017105
2	ENSGALG00000027868
2	ENSGALG00000017118
2	ENSGALG00000017120
2	ENSGALG00000017125
2	ENSGALG00000017142
2	ENSGALG00000017149
2	ENSGALG00000017156
2	ENSGALG00000017168
2	ENSGALG00000017170
2	ENSGALG00000019060
2	ENSGALG00000017185
2	ENSGALG00000017188
2	ENSGALG00000017214
2	ENSGALG00000017218
2	ENSGALG00000017229
2	ENSGALG00000027969
2	ENSGALG00000008574
2	ENSGALG00000017335
2	ENSGALG00000017331
2	ENSGALG00000017327
2	ENSGALG00000002538
2	ENSGALG00000002471
2	ENSGALG00000002078
2	ENSGALG00000001981
2	ENSGALG00000001937
2	ENSGALG00000001711
2	ENSGALG00000001362
2	ENSGALG00000001376
2	ENSGALG00000028855
2	ENSGALG00000001664
2	ENSGALG00000002746
2	ENSGALG00000003427
2	ENSGALG00000003427
2	ENSGALG00000003487
2	ENSGALG00000003628
2	ENSGALG00000003763
2	ENSGALG00000003763
2	ENSGALG00000003763
2	ENSGALG00000026590
2	ENSGALG00000003897
2	ENSGALG00000003944
2	ENSGALG00000004212
2	ENSGALG00000004283
2	ENSGALG00000004399
2	ENSGALG00000004710
2	ENSGALG00000023435
2	ENSGALG00000006045
2	ENSGALG00000006083
2	ENSGALG00000027590
2	ENSGALG00000006750
2	ENSGALG00000006840
2	ENSGALG00000006949
2	ENSGALG00000006981
2	ENSGALG00000007107
2	ENSGALG00000023340
2	ENSGALG00000007252
2	ENSGALG00000007500
2	ENSGALG00000007500
2	ENSGALG00000007909
2	ENSGALG00000025175
2	ENSGALG00000007970
2	ENSGALG00000008007
2	ENSGALG00000008120
2	ENSGALG00000008187
2	ENSGALG00000008199
2	ENSGALG00000008199
2	ENSGALG00000008199
2	ENSGALG00000008199
2	ENSGALG00000008385
2	ENSGALG00000008521
2
2	ENSGALG00000000780
2	ENSGALG00000001817
2	ENSGALG00000021442
2	ENSGALG00000023898
2	ENSGALG00000002458
2	ENSGALG00000002853
2	ENSGALG00000003043
2	ENSGALG00000003169
2	ENSGALG00000003169
2	ENSGALG00000003396
2	ENSGALG00000003719
2	ENSGALG00000003719
2	ENSGALG00000003837
2	ENSGALG00000004004
2	ENSGALG00000004115
2	ENSGALG00000017363
2	ENSGALG00000004943
2	ENSGALG00000005266
2	ENSGALG00000012012
2	ENSGALG00000005456
2	ENSGALG00000005651
2	ENSGALG00000014284
2	ENSGALG00000005845
2	ENSGALG00000006340
2	ENSGALG00000000660
2	ENSGALG00000000671
2	ENSGALG00000000671
2	ENSGALG00000028253
2	ENSGALG00000000848
2	ENSGALG00000000913
2	ENSGALG00000000913
2
2	ENSGALG00000001444
2	ENSGALG00000001444
2	ENSGALG00000026978
2	ENSGALG00000001753
2	ENSGALG00000001753
2	ENSGALG00000002016
2	ENSGALG00000002016
2	ENSGALG00000027401
2	ENSGALG00000026965
2	ENSGALG00000002260
2	ENSGALG00000003948
2	ENSGALG00000004932
2	ENSGALG00000004937
2	ENSGALG00000004940
2	ENSGALG00000004998
2	ENSGALG00000004998
2	ENSGALG00000005042
2	ENSGALG00000005237
2	ENSGALG00000005385
2	ENSGALG00000005656
2	ENSGALG00000005701
2	ENSGALG00000005713
2	ENSGALG00000005990
2	ENSGALG00000006097
2	ENSGALG00000006235
2	ENSGALG00000006526
2	ENSGALG00000006688
2	ENSGALG00000006956
2	ENSGALG00000007035
2	ENSGALG00000007139
2	ENSGALG00000007302
2	ENSGALG00000007302
2	ENSGALG00000007652
2	ENSGALG00000007769
2	ENSGALG00000007862
2	ENSGALG00000007927
2	ENSGALG00000008546
2	ENSGALG00000008546
2	ENSGALG00000002553
2	ENSGALG00000002544
2	ENSGALG00000024379
2	ENSGALG00000002488
2	ENSGALG00000002363
2	ENSGALG00000002208
2	ENSGALG00000001718
2	ENSGALG00000001690
2	ENSGALG00000001429
2	ENSGALG00000002863
2	ENSGALG00000003177
2	ENSGALG00000003177
2	ENSGALG00000003113
2	ENSGALG00000003344
2	ENSGALG00000003360
2	ENSGALG00000024171
2	ENSGALG00000024171
2	ENSGALG00000003699
2	ENSGALG00000003699
2	ENSGALG00000003699
2	ENSGALG00000003699
2	ENSGALG00000003702
2	ENSGALG00000004101
2	ENSGALG00000004101
2	ENSGALG00000004160
2	ENSGALG00000004160
2	ENSGALG00000005535
2	ENSGALG00000013760
2	ENSGALG00000006057
2	ENSGALG00000006226
2	ENSGALG00000006417
2	ENSGALG00000006569
2	ENSGALG00000006654
2	ENSGALG00000021104
2	ENSGALG00000007126
2	ENSGALG00000007380
2	ENSGALG00000007380
2	ENSGALG00000007380
2	ENSGALG00000007565
2	ENSGALG00000007669
2
2	ENSGALG00000002873
2	ENSGALG00000002940
2	ENSGALG00000002981
2	ENSGALG00000003143
2	ENSGALG00000004055
2	ENSGALG00000004181
2	ENSGALG00000004368
2	ENSGALG00000004398
2	ENSGALG00000021128
2	ENSGALG00000004629
2	ENSGALG00000004735
2	ENSGALG00000024107
2	ENSGALG00000005094
2	ENSGALG00000005751
2	ENSGALG00000005962
2	ENSGALG00000006301
2	ENSGALG00000006318
2	ENSGALG00000006646
2	ENSGALG00000006730
2	ENSGALG00000006845
2	ENSGALG00000006982
2	ENSGALG00000007167
2	ENSGALG00000007206
2	ENSGALG00000007307
2	ENSGALG00000000305
2	ENSGALG00000007456
2	ENSGALG00000007644
2	ENSGALG00000002715
2	ENSGALG00000002221
2	ENSGALG00000021386
2	ENSGALG00000009341
2	ENSGALG00000001415
2	ENSGALG00000001485
2	ENSGALG00000001501
2	ENSGALG00000001593
2	ENSGALG00000021529
2	ENSGALG00000002124
2	ENSGALG00000002205
2	ENSGALG00000023784
2	ENSGALG00000025354
2	ENSGALG00000025354
2	ENSGALG00000002403
2	ENSGALG00000003318
2	ENSGALG00000003325
2	ENSGALG00000003645
2	ENSGALG00000003835
2	ENSGALG00000004254
2	ENSGALG00000004275
2	ENSGALG00000004379
2	ENSGALG00000025260
2	ENSGALG00000004486
2	ENSGALG00000004579
2	ENSGALG00000005538
2	ENSGALG00000005784
2	ENSGALG00000005937
2	ENSGALG00000028810
2	ENSGALG00000023353
2	ENSGALG00000006642
2	ENSGALG00000006695
2	ENSGALG00000006695
2	ENSGALG00000006934
2	ENSGALG00000006950
2	ENSGALG00000006979
2	ENSGALG00000007319
2	ENSGALG00000007665
2	ENSGALG00000008059
2	ENSGALG00000008219
2	ENSGALG00000008357
2	ENSGALG00000026646
2	ENSGALG00000019835
2	ENSGALG00000014171
2	ENSGALG00000021211
2	ENSGALG00000024040
2	ENSGALG00000009014
2	ENSGALG00000009014
2	ENSGALG00000009014
2	ENSGALG00000009008
2	ENSGALG00000008898
2	ENSGALG00000008873
2	ENSGALG00000008861
2	ENSGALG00000008844
2	ENSGALG00000008532
2	ENSGALG00000007001
2	ENSGALG00000005074
2	ENSGALG00000004485
2	ENSGALG00000003677
2	ENSGALG00000003340
2	ENSGALG00000003320
2	ENSGALG00000002437
2	ENSGALG00000002375
2	ENSGALG00000001434
2	ENSGALG00000028167
2	ENSGALG00000000950
2	ENSGALG00000000847
2	ENSGALG00000000346
2	ENSGALG00000026167
2	ENSGALG00000023626
2	ENSGALG00000023626
2	ENSGALG00000001433
2	ENSGALG00000001862
2	ENSGALG00000002278
2	ENSGALG00000002290
2	ENSGALG00000003496
2	ENSGALG00000004060
2	ENSGALG00000028440
2	ENSGALG00000001465
2	ENSGALG00000006880
2	ENSGALG00000006880
2	ENSGALG00000007747
2	ENSGALG00000027614
2	ENSGALG00000001042
2	ENSGALG00000001130
2	ENSGALG00000001546
2	ENSGALG00000001564
2	ENSGALG00000001564
2	ENSGALG00000001564
2	ENSGALG00000001649
2	ENSGALG00000001807
2	ENSGALG00000001828
2	ENSGALG00000001837
2	ENSGALG00000001905
2	ENSGALG00000002225
2	ENSGALG00000002631
2	ENSGALG00000002739
2	ENSGALG00000003155
2	ENSGALG00000004262
2	ENSGALG00000004331
2	ENSGALG00000004477
2	ENSGALG00000004492
2	ENSGALG00000021541
2	ENSGALG00000028801
2	ENSGALG00000028801
2	ENSGALG00000005139
2	ENSGALG00000005160
2	ENSGALG00000005160
2	ENSGALG00000005522
2	ENSGALG00000005567
2	ENSGALG00000005693
2	ENSGALG00000005699
2	ENSGALG00000005834
2	ENSGALG00000028283
2	ENSGALG00000006011
2
2
2
2	ENSGALG00000013359
2	ENSGALG00000004904
2	ENSGALG00000019711
2	ENSGALG00000019710
2	ENSGALG00000028282
2	ENSGALG00000005048
2	ENSGALG00000028443
2	ENSGALG00000005223
2	ENSGALG00000005282
2	ENSGALG00000005412
2	ENSGALG00000005487
2	ENSGALG00000005582
2	ENSGALG00000005710
2	ENSGALG00000005710
2	ENSGALG00000005710
2	ENSGALG00000021837
2	ENSGALG00000027905
2	ENSGALG00000006219
2	ENSGALG00000006219
2	ENSGALG00000006264
2	ENSGALG00000006264
2	ENSGALG00000029137
2	ENSGALG00000006292
2	ENSGALG00000006314
2	ENSGALG00000006314
2	ENSGALG00000006379
2	ENSGALG00000006525
2	ENSGALG00000006599
2	ENSGALG00000006797
2	ENSGALG00000007095
2	ENSGALG00000007145
2	ENSGALG00000007260
2	ENSGALG00000007260
2	ENSGALG00000007356
2	ENSGALG00000007379
2	ENSGALG00000007379
2	ENSGALG00000007579
2	ENSGALG00000007579
2	ENSGALG00000007588
2	ENSGALG00000007694
2	ENSGALG00000007851
2	ENSGALG00000008629
2	ENSGALG00000008659
2	ENSGALG00000009062
2	ENSGALG00000009062
2	ENSGALG00000009476
2	ENSGALG00000009641
2	ENSGALG00000009686
2	ENSGALG00000010700
2	ENSGALG00000023189
2	ENSGALG00000010704
2	ENSGALG00000010711
2	ENSGALG00000010714
2	ENSGALG00000027757
2	ENSGALG00000010854
2	ENSGALG00000010854
2	ENSGALG00000010908
2	ENSGALG00000010973
2	ENSGALG00000011007
2	ENSGALG00000011020
2	ENSGALG00000018281
2	ENSGALG00000011046
2	ENSGALG00000011226
2	ENSGALG00000011241
2	ENSGALG00000011241
2	ENSGALG00000011254
2	ENSGALG00000011289
2	ENSGALG00000011300
2	ENSGALG00000011300
2	ENSGALG00000011474
2	ENSGALG00000011488
2	ENSGALG00000011535
2	ENSGALG00000011725
2	ENSGALG00000011734
2	ENSGALG00000011735
2	ENSGALG00000011949
2	ENSGALG00000011972
2	ENSGALG00000011995
2	ENSGALG00000011995
2	ENSGALG00000012043
2	ENSGALG00000012043
2	ENSGALG00000012060
2	ENSGALG00000012060
2	ENSGALG00000012138
2	ENSGALG00000012195
2	ENSGALG00000012195
2	ENSGALG00000012195
2	ENSGALG00000019602
2	ENSGALG00000012301
2	ENSGALG00000012303
2	ENSGALG00000012351
2	ENSGALG00000012354
2	ENSGALG00000012389
2	ENSGALG00000012402
2	ENSGALG00000012497
2	ENSGALG00000012656
2	ENSGALG00000012666
2	ENSGALG00000012684
2	ENSGALG00000012704
2	ENSGALG00000026196
2	ENSGALG00000012739
2	ENSGALG00000019570
2	ENSGALG00000019570
2	ENSGALG00000022976
2	ENSGALG00000022976
2	ENSGALG00000012782
2	ENSGALG00000012808
2	ENSGALG00000012813
2	ENSGALG00000012816
2	ENSGALG00000025747
2	ENSGALG00000012837
2	ENSGALG00000012885
2	ENSGALG00000012917
2	ENSGALG00000025655
2	ENSGALG00000012950
2	ENSGALG00000013021
2	ENSGALG00000028336
2	ENSGALG00000013084
2	ENSGALG00000013084
2	ENSGALG00000013086
2	ENSGALG00000026363
2	ENSGALG00000026363
2	ENSGALG00000013100
2	ENSGALG00000026637
2	ENSGALG00000013129
2	ENSGALG00000013137
2	ENSGALG00000013203
2	ENSGALG00000013400
2	ENSGALG00000013441
2	ENSGALG00000013452
2	ENSGALG00000013568
2	ENSGALG00000027705
2	ENSGALG00000013605
2	ENSGALG00000013640
2	ENSGALG00000013640
2	ENSGALG00000013640
2	ENSGALG00000013660
2	ENSGALG00000019514
2	ENSGALG00000013720
2	ENSGALG00000013729
2	ENSGALG00000013886
2	ENSGALG00000013886
2	ENSGALG00000013886
2	ENSGALG00000013886
2	ENSGALG00000013867
2	ENSGALG00000013814
2	ENSGALG00000014310
2	ENSGALG00000014310
2	ENSGALG00000014858
2	ENSGALG00000014922
2	ENSGALG00000014974
2	ENSGALG00000014976
2	ENSGALG00000015132
2	ENSGALG00000015132
2	ENSGALG00000015183
2	ENSGALG00000018967
2	ENSGALG00000015416
2	ENSGALG00000015421
2	ENSGALG00000015424
2	ENSGALG00000015448
2	ENSGALG00000015448
2	ENSGALG00000015472
2	ENSGALG00000000304
2	ENSGALG00000015516
2	ENSGALG00000027730
2	ENSGALG00000015521
2	ENSGALG00000015522
2	ENSGALG00000015525
2	ENSGALG00000014512
2	ENSGALG00000015553
2	ENSGALG00000015607
2	ENSGALG00000015607
2	ENSGALG00000015607
2	ENSGALG00000015607
2	ENSGALG00000019468
2	ENSGALG00000019468
2	ENSGALG00000015670
2	ENSGALG00000015673
2	ENSGALG00000022798
[truncated: 19,308 more rows]

## Sheet: gprofiler summary
Primary tumor
1	!	9.78e-20	2102	1044	180	0.172	0.086	GO:0030154	BP	1	cell differentiation	5	ENSGALG00000000094,ENSGALG00000000220,ENSGALG00000000227,ENSGALG00000000255,ENSGALG00000000461,ENSGALG00000000669,ENSGALG00000000972,ENSGALG00000001080,ENSGALG00000001428,ENSGALG00000001608,ENSGALG00000001722,ENSGALG00000001828,ENSGALG00000002232,ENSGALG00000002286,ENSGALG00000003052,ENSGALG00000003081,ENSGALG00000003135,ENSGALG00000003314,ENSGALG00000003381,ENSGALG00000003634,ENSGALG00000003693,…
1	!	1.09e-19	1339	1044	134	0.128	0.1	GO:0016310	BP	1	phosphorylation	6	ENSGALG00000000685,ENSGALG00000001364,ENSGALG00000001463,ENSGALG00000001730,ENSGALG00000001833,ENSGALG00000002131,ENSGALG00000002490,ENSGALG00000002710,ENSGALG00000002816,ENSGALG00000002971,ENSGALG00000003634,ENSGALG00000003689,ENSGALG00000003803,ENSGALG00000003805,ENSGALG00000004809,ENSGALG00000005037,ENSGALG00000005256,ENSGALG00000005505,ENSGALG00000005547,ENSGALG00000005660,ENSGALG00000005699,…
1	!	2.32e-10	142	995	29	0.029	0.204	GO:0002764	BP	1	immune response-regulating signaling pathway	5	ENSGALG00000001828,ENSGALG00000002192,ENSGALG00000005547,ENSGALG00000005947,ENSGALG00000006382,ENSGALG00000007777,ENSGALG00000007932,ENSGALG00000007963,ENSGALG00000008837,ENSGALG00000011145,ENSGALG00000011248,ENSGALG00000011389,ENSGALG00000011642,ENSGALG00000011889,ENSGALG00000013867,ENSGALG00000014124,ENSGALG00000014508,ENSGALG00000014645,ENSGALG00000014821,ENSGALG00000015022,ENSGALG00000015441,…
1	!	1.55e-09	1036	644	67	0.104	0.065	GO:0008283	BP	1	cell proliferation	3	ENSGALG00000000220,ENSGALG00000000636,ENSGALG00000000669,ENSGALG00000001334,ENSGALG00000001722,ENSGALG00000002232,ENSGALG00000002286,ENSGALG00000002686,ENSGALG00000003634,ENSGALG00000005065,ENSGALG00000005505,ENSGALG00000005834,ENSGALG00000005947,ENSGALG00000006382,ENSGALG00000006546,ENSGALG00000006707,ENSGALG00000007260,ENSGALG00000007508,ENSGALG00000007687,ENSGALG00000007932,ENSGALG00000007963,…
1	!	5.37e-07	750	947	64	0.068	0.085	GO:0042981	BP	1	regulation of apoptotic process	6	ENSGALG00000000220,ENSGALG00000000367,ENSGALG00000000619,ENSGALG00000000636,ENSGALG00000003634,ENSGALG00000004809,ENSGALG00000005420,ENSGALG00000005507,ENSGALG00000005660,ENSGALG00000006426,ENSGALG00000006707,ENSGALG00000006817,ENSGALG00000007140,ENSGALG00000007798,ENSGALG00000007932,ENSGALG00000007989,ENSGALG00000008081,ENSGALG00000008491,ENSGALG00000008883,ENSGALG00000008947,ENSGALG00000009050,…
Metastases
1	!	2.8e-37	2102	2175	355	0.163	0.169	GO:0030154	BP	4	cell differentiation	5	ENSGALG00000000195,ENSGALG00000000220,ENSGALG00000000227,ENSGALG00000000255,ENSGALG00000000273,ENSGALG00000000317,ENSGALG00000000616,ENSGALG00000000669,ENSGALG00000000816,ENSGALG00000000848,ENSGALG00000001143,ENSGALG00000001229,ENSGALG00000001262,ENSGALG00000001366,ENSGALG00000001419,ENSGALG00000001428,ENSGALG00000001501,ENSGALG00000001561,ENSGALG00000001600,ENSGALG00000001690,ENSGALG00000001801,…
1	!	1.71e-36	1339	2135	257	0.12	0.192	GO:0016310	BP	4	phosphorylation	6	ENSGALG00000000273,ENSGALG00000000452,ENSGALG00000000523,ENSGALG00000000845,ENSGALG00000000870,ENSGALG00000001006,ENSGALG00000001289,ENSGALG00000001362,ENSGALG00000001364,ENSGALG00000001419,ENSGALG00000001463,ENSGALG00000001501,ENSGALG00000001600,ENSGALG00000001939,ENSGALG00000002016,ENSGALG00000002113,ENSGALG00000002203,ENSGALG00000002346,ENSGALG00000002403,ENSGALG00000002453,ENSGALG00000002458,…
1	!	3.1e-13	142	1956	44	0.022	0.31	GO:0002764	BP	4	immune response-regulating signaling pathway	5	ENSGALG00000000273,ENSGALG00000001419,ENSGALG00000001501,ENSGALG00000001828,ENSGALG00000002113,ENSGALG00000002192,ENSGALG00000002246,ENSGALG00000004170,ENSGALG00000004587,ENSGALG00000005158,ENSGALG00000005947,ENSGALG00000006382,ENSGALG00000006979,ENSGALG00000007001,ENSGALG00000007777,ENSGALG00000007932,ENSGALG00000007963,ENSGALG00000008837,ENSGALG00000010000,ENSGALG00000011094,ENSGALG00000011241,…
1	!	6.93e-22	1036	2184	189	0.087	0.182	GO:0008283	BP	4	cell proliferation	3	ENSGALG00000000208,ENSGALG00000000220,ENSGALG00000000273,ENSGALG00000000452,ENSGALG00000000669,ENSGALG00000000949,ENSGALG00000001006,ENSGALG00000001229,ENSGALG00000001334,ENSGALG00000001419,ENSGALG00000001728,ENSGALG00000001801,ENSGALG00000001939,ENSGALG00000002016,ENSGALG00000002085,ENSGALG00000002203,ENSGALG00000002232,ENSGALG00000002347,ENSGALG00000002375,ENSGALG00000002686,ENSGALG00000002763,…
1	!	4.83e-20	750	2111	145	0.069	0.193	GO:0042981	BP	4	regulation of apoptotic process	6	ENSGALG00000000452,ENSGALG00000001006,ENSGALG00000001366,ENSGALG00000001419,ENSGALG00000001690,ENSGALG00000001728,ENSGALG00000002016,ENSGALG00000002222,ENSGALG00000002225,ENSGALG00000002267,ENSGALG00000002375,ENSGALG00000002763,ENSGALG00000002853,ENSGALG00000003076,ENSGALG00000003114,ENSGALG00000003126,ENSGALG00000003634,ENSGALG00000003701,ENSGALG00000003863,ENSGALG00000003916,ENSGALG00000004170,…
Neoplastic follicle
1	!	2.65e-08	2102	433	78	0.18	0.037	GO:0030154	BP	4	cell differentiation	5	ENSGALG00000000059,ENSGALG00000001419,ENSGALG00000001773,ENSGALG00000003169,ENSGALG00000003267,ENSGALG00000003321,ENSGALG00000003398,ENSGALG00000003521,ENSGALG00000003806,ENSGALG00000004386,ENSGALG00000004435,ENSGALG00000005660,ENSGALG00000005733,ENSGALG00000005757,ENSGALG00000005834,ENSGALG00000006424,ENSGALG00000006567,ENSGALG00000006689,ENSGALG00000006949,ENSGALG00000007158,ENSGALG00000007260,…
1	!	1.94e-11	1339	469	68	0.145	0.051	GO:0016310	BP	4	phosphorylation	6	ENSGALG00000000845,ENSGALG00000001419,ENSGALG00000001730,ENSGALG00000002710,ENSGALG00000003267,ENSGALG00000003398,ENSGALG00000003479,ENSGALG00000003510,ENSGALG00000003806,ENSGALG00000004386,ENSGALG00000004812,ENSGALG00000005505,ENSGALG00000005547,ENSGALG00000005660,ENSGALG00000005710,ENSGALG00000005834,ENSGALG00000005979,ENSGALG00000006143,ENSGALG00000006237,ENSGALG00000006284,ENSGALG00000006544,…
1	!	0.000175	142	357	13	0.036	0.092	GO:0002764	BP	4	immune response-regulating signaling pathway	5	ENSGALG00000001419,ENSGALG00000002192,ENSGALG00000002246,ENSGALG00000005547,ENSGALG00000007963,ENSGALG00000011094,ENSGALG00000011241,ENSGALG00000012885,ENSGALG00000014645,ENSGALG00000015022,ENSGALG00000015216,ENSGALG00000016481,ENSGALG00000016947
1		0.562	1036	360	29	0.081	0.028	GO:0008283	BP	4	cell proliferation	3	ENSGALG00000001334,ENSGALG00000001419,ENSGALG00000003267,ENSGALG00000004386,ENSGALG00000005505,ENSGALG00000005660,ENSGALG00000005834,ENSGALG00000007260,ENSGALG00000007963,ENSGALG00000007970,ENSGALG00000008073,ENSGALG00000008358,ENSGALG00000008514,ENSGALG00000009427,ENSGALG00000009476,ENSGALG00000010036,ENSGALG00000010847,ENSGALG00000011620,ENSGALG00000011982,ENSGALG00000012702,ENSGALG00000012885,…
1	!	0.0492	750	3	3	1	0.004	GO:0042981	BP	4	regulation of apoptotic process	6	ENSGALG00000002267,ENSGALG00000008358,ENSGALG00000012024
Inflammation
1		1	2102	10	2	0.2	0.001	GO:0030154	BP	3	cell differentiation	5	ENSGALT00000034383,ENSGALT00000023694
1		1	1339	31	5	0.161	0.004	GO:0016310	BP	3	phosphorylation	6	ENSGALT00000036390,ENSGALT00000002654,ENSGALT00000039928,ENSGALT00000020816,ENSGALT00000022316
1		1	142	22	1	0.45	0.007	GO:0002764	BP	3	immune response-regulating signaling pathway	5	ENSGALT00000002576
1		1	1036	10	2	0.2	0.002	GO:0008283	BP	3	cell proliferation	3	ENSGALT00000023694,ENSGALT00000030435
1		1	750	31	1	0.32	0.001	GO:0042981	BP	3	regulation of apoptotic process	6	ENSGALT00000020816
Non-tumor
1		1	2102	112	19	0.17	0.009	GO:0030154	BP	6	cell differentiation	5	ENSGALG00000000848,ENSGALG00000001428,ENSGALG00000007242,ENSGALG00000007531,ENSGALG00000008163,ENSGALG00000008898,ENSGALG00000009300,ENSGALG00000009807,ENSGALG00000009977,ENSGALG00000011642,ENSGALG00000014957,ENSGALG00000014974,ENSGALG00000014976,ENSGALG00000016022,ENSGALG00000016283,ENSGALG00000016504,ENSGALG00000016583,ENSGALG00000016719,ENSGALG00000017019
		1
		1
		1
		1
