# Supplementary material for: Selection for avian leukosis virus integration sites determines the clonal progression of B-cell lymphomas
Source: PLoS Pathog. 2017 Nov 3;13(11):e1006708. doi: 10.1371/journal.ppat.1006708 (PMC5687753; doi:10.1371/journal.ppat.1006708)
Supplement: S5 Table — (XLSX) [file ppat.1006708.s012.xlsx]

## Sheet: E2F
D7B	1	!	6.52e-09	14462	177	149	0.842	0.01	TF:M00803_1	126	E2F	tf	15	Factor: E2F; motif: GGCGSG; match class: 1	2	LASP1,ADIPOR2,PAFAH1B1,PIK3C2A,MAP4K5,DKK3,METTL24,ARID4B,KMT2C,UNKL,CDK17,LTK,ANKRD44,SEC61A2,CBFB,PSME4,NCK2,VASH1,SPEG,NFATC3,DERL2,PPP2R3A,PAG1,CAD,MECOM,SNX10,KIF16B,MAEA,TOP3B,PACSIN2,MYBL2,DHRS12,CTCF,CYB5B,VAC14,ABCC1,EEF2K,IQCH,PLEKHA8,NOD1,WASL,CHCHD3,PRKAG2,TLE4,ARHGAP21,ELF2,CAMKK2,QKI,MAN2A1,MSH3,ST8SIA4,GNAI2,IFT57,KLHL18,STAM2,EIF2B4,PLCD4,THADA,TSNAX,PRDX1,TNFAIP3,UBN1,PTPA,HSDL2,…
4WLR9 B	1	!	6.05e-07	9098	186	112	0.602	0.012	TF:M07084_1	126	E2F	tf	1	Factor: E2F-4; motif: NGGCGGGAARN; match class: 1	1	RPS20,FYN,RRAGD,SEC63,SLC4A7,SPATA7,PREX2,CDK14,TBC1D1,MNT,NCK2,WSCD2,FNDC3B,PAG1,TULP3,NFX1,TXLNG,ANKRD10,RGS17,MFNG,CCDC134,CBX7,RIN3,SLC17A9,IDH3B,MPP6,GRB10,PIGL,CPD,NFKB1,CBLB,ID2,ORC4,AKR1A1,MYB,RPN2,PSPC1,ATP8A1,LRRFIP1,RALY,GNAI1,LSM4,RFC3,MYCN,AHI1,SPRY2,SLC39A8,WDFY2,NCOA2,SLC16A3,FAM134C,RERE,RQCD1,SHQ1,TMF1,CAMK2D,CCDC82,DPYSL4,CCDC122,MGAT5,TMEM123,MSI2,FAM69A,WDYHV1,FBXO32,APPL1,WDR…
D4B	1	!	5.09e-06	14462	135	113	0.837	0.008	TF:M00803_1	126	E2F	tf	30	Factor: E2F; motif: GGCGSG; match class: 1	2	PIK3C2A,UBR2,FAM214A,ARHGAP6,RSF1,METTL24,MSH4,CDK14,TAF2,CDK13,ATG2B,ROCK1,OSBPL3,NCK2,APBB1IP,CDC14B,SNX10,WAC,PRTFDC1,MYH9,PSMA3,PLCB4,CEP76,JADE3,NFAT5,ELL,PRKAG2,GLIS3,SORCS1,TSPAN14,CYTH1,UST,GPLD1,SLC16A10,CCND3,EXOC2,NUDT12,TCERG1,CBLB,ACTR3,PSMD14,ASB3,KIF21B,TSNAX,TBCE,DIEXF,CAMSAP2,GNA13,UBIAD1,KIAA0922,GTDC1,BICC1,ITPR2,AMD1,MXD4,TM9SF2,ARHGAP22,DUT,REEP5,RSPH3,ACSBG2,CASP9,MSI1,FAM12…
A8B	1	!	2.86e-05	17097	93	87	0.935	0.005	TF:M02089_0	126	E2F	tf	1	Factor: E2F-3; motif: GGCGGGN; match class: 0	1	MYLIP,ABCA7,UHRF1BP1,TNFRSF1A,TCOF1,ATP2A3,DZANK1,MICALL1,PACSIN2,TNRC6B,ARFGAP1,RASSF2,ARHGEF7,CENPT,PIEZO1,IL21R,CRTC1,STK38,SMAP1,SRF,RASGRF2,SEC24A,PLXNA1,RTN4,SGIP1,RBM18,ELF1,SOCS2,COPS5,GTDC1,RECK,THOC2,AGO3,TRAF2,PXDN,SYNE1,LATS1,TBC1D14,ZSWIM3,VSTM2L,MKRN1,BZW2,TEX2,CTDSPL2,PARP6,ETNK1,FTO,RFWD2,AIG1,CASK,MSN,POLE3,EI24,NBAS,RASSF3,MSI2,FGD5,USP25,MORC3,PQLC3,ATXN7,SLC4A1AP,TEX264,SVEP1,…
D10B	1	!	7.28e-05	12046	58	49	0.845	0.004	TF:M00426_1	126	E2F	tf	1	Factor: E2F; motif: TTTSGCGS; match class: 1	2	NEDD4L,FOXN3,PUM2,ATP2B4,VMP1,PKN2,TNFRSF1A,TRIB2,EZR,CWF19L1,HIVEP1,CHMP4B,INTS9,UBE2W,TRPS1,MTMR4,KLHL5,CAPRIN2,CNTN3,CBLB,IFT43,BCL11A,GPALPP1,STARD13,KDELC1,KIAA1109,NCOA2,ILF2,FAM134A,OSBPL10,IQSEC1,ARHGAP26,G3BP1,CFDP1,AZIN1,LRP8,HOXB13,BBS5,SLC4A1AP,PRKCD,EBF1,CPSF2,SRR,ALCAM,PTDSS2,TMEM52,TBPL2,AJAP1,IPP
3-WLR9-4 BURSA	1	!	0.000159	8406	104	63	0.606	0.007	TF:M07250_1	126	E2F	tf	1	Factor: E2F-1; motif: NNNSSCGCSAANN; match class: 1	1	IBTK,JARID2,SEC63,ZCCHC8,MAP2K3,PI4K2B,LTBP1,TNFRSF1A,ZFY,SDK2,CAPZB,ULK2,PDS5B,SH3BP2,ANKRD10,TMEM14A,TCF20,GTPBP10,PRKAG2,CLCN3,STIM2,COL12A1,DOCK7,TMEM214,MOB3B,LRP11,TMPO,GTDC1,ZRANB3,TRERF1,WDR60,ADORA2A,TBC1D14,RFC3,ANKRD16,DOCK2,SRSF1,AP1AR,WDFY2,SCAPER,METTL21A,ATXN7L1,CASK,CCDC25,LRP12,RAD9B,TEX9,HLCS,KLHL21,RCHY1,YEATS2,COMMD8,KIAA0232,TSNARE1,CHD7,FAM53A,NT5DC1,C11ORF54,BCOR,GTF2F2,MKL…
B3B	1	!	0.000533	14462	68	60	0.882	0.004	TF:M00803_1	126	E2F	tf	1	Factor: E2F; motif: GGCGSG; match class: 1	1	WWC3,METTL22,TESK2,MLH1,ADCYAP1R1,SEPHS1,C20ORF194,IFT74,SGSM3,ITPK1,NFKBIA,XYLT1,ZMIZ1,TSPAN14,TMEM104,SLC35F5,AKR1A1,FAM117A,METTL8,C20ORF85,ABCC4,PSMF1,ZBTB1,SERGEF,TTI2,IQCA1,TBC1D14,RNF17,MAP3K7,AHI1,MYC,LRRC1,ITGA11,FRAS1,KSR1,GREB1L,DYM,SLC47A1,BDP1,SH3KBP1,CAMK2G,LPCAT1,FAM69A,BAG4,AGPAT3,PCOLCE2,PTPN9,DENND5B,GPHN,SUCLG2,TBL1XR1,PAK2,MAP3K15,LIMK2,UBE2F,FAF1,PLXNB2,UNC13B,BTBD19,LYN
B253B	1	!	0.000591	8406	23	20	0.87	0.002	TF:M07250_1	126	E2F	tf	1	Factor: E2F-1; motif: NNNSSCGCSAANN; match class: 1	1	THSD7A,TAB2,TNFRSF1A,CPNE3,LAMB1,KLHL22,MPP6,STIM2,BACH2,MYB,BFSP1,RFC3,TEX2,MYC,TNFRSF11A,CTDSPL,TERT,C7ORF72,NSUN7,LIN54
D9B	1	!	0.000871	14462	71	62	0.873	0.004	TF:M00803_1	126	E2F	tf	10	Factor: E2F; motif: GGCGSG; match class: 1	2	NFYA,SNX1,ATP6V0A1,KMT2C,CBFB,RASAL2,PAG1,EPS15,ITGA6,WAC,VWA8,PHKB,SMPD3,TRPS1,TLE4,DOCK8,ABHD17B,DUSP22,ST8SIA4,HRH2,RAD23B,BSPRY,UTP20,KIAA0922,ATP7B,STYXL1,GSE1,SBF2,MED6,BRIP1,SENP7,SHF,SH3GL3,PHIP,ATXN7L1,SH3KBP1,NACC2,PDE3B,RASSF3,SLC38A10,SLC37A3,GDPD5,TMCO4,POC1A,GALNT10,ZMAT1,DOLPP1,DENND4A,BRSK2,DENND6A,PLCXD1,MTA1,BCR,TPCN1,ZDHHC17,COL14A1,ARID2,GRM7,DAPK1,TOX,CCPG1,CYFIP1
B6B	1	!	0.00282	15408	81	71	0.877	0.005	TF:M07206_1	126	E2F	tf	1	Factor: E2F-1; motif: NGGGCGGGARV; match class: 1	1	SEMA3F,NCAPD2,HIVEP2,MAP4K3,ZMYND11,PLEKHO1,ALDH18A1,GUCY1B3,ZFAT,TNFRSF1A,UFD1L,IKBKAP,NCK2,ATP2A3,RASAL2,DAZL,SUCO,E2F1,NDFIP2,SLC7A6,SYT17,ARHGEF10,VRK3,CHD4,KHDRBS2,KAT2B,ABCB6,WIPF1,PTPA,TCTN3,TGFBI,PSPC1,FLT3,TBX22,ENKD1,MKLN1,PHF20L1,ACSS2,TBC1D14,AP4B1,STX6,BIN1,SLC22A23,WDR20,GRB7,NVL,COPS7B,NONO,DNAJB12,KIRREL3,DLAT,CACNA2D4,MERTK,UBASH3B,UBN2,KBTBD8,EBF1,LMTK2,GTF2A1,ANAPC16,TMEM135,ZN…
B268L	1	!	0.00557	17867	43	42	0.977	0.002	TF:M00803_0	126	E2F	tf	1	Factor: E2F; motif: GGCGSG; match class: 0	1	ZC3H3,ZCCHC8,TAB2,PUM2,RIOK2,MTMR1,MAP2K4,MAP4K4,ARHGAP10,BCKDHB,PIGL,STIM2,SENP6,RAD50,BBX,ETV3,STK11,RBM25,SLC17A5,HERPUD2,PPFIA1,RFC3,VAV3,MYBPC3,COG2,SLC47A1,EAF2,CXORF57,CCDC25,SNTG1,UPF2,FAM49B,SLC16A14,IHH,TERT,CDCA4,SYNE3,ZNF518B,PRKD1,GCNT1,MDM4,TOX
D5B	1	!	0.00836	7995	62	38	0.613	0.005	TF:M00738_1	126	E2F	tf	4	Factor: E2F-4:DP-1; motif: TTTSGCGC; match class: 1	1	MAP4K3,HDAC9,ARID4B,PUM2,NCKAP1,VMP1,TNFRSF1A,TXLNA,TRPS1,STIM2,NR3C1,AFTPH,RNF114,DPP6,PPFIA1,AHI1,BIN1,TMOD3,ARHGAP17,IFNAR1,SH3KBP1,RBMX,ZEB1,USP25,CCDC12,EDIL3,PLEKHA7,SLC20A2,MTSS1,CSTF3,DDX10,NRXN1,BCOR,IKZF1,TMEM120B,SLC22A4,SMC5,STK38L
A7B	1	!	0.0107	15408	59	53	0.898	0.003	TF:M07206_1	126	E2F	tf	1	Factor: E2F-1; motif: NGGGCGGGARV; match class: 1	1	ADIPOR2,CRY1,EXTL3,KIAA2022,PAG1,HSP90AA1,RFFL,CPEB3,ZMIZ1,AIM1,PCDH12,PCYOX1,ALMS1,BAZ2B,NCOA3,NAPB,TWSG1,RAF1,GPALPP1,DAB2IP,SLC40A1,DIAPH3,BCAS3,SIRT3,WDPCP,CAMK2D,ARHGAP26,SH3KBP1,LRP12,GBGT1,HTR7,EIF3M,VOPP1,MMP16,EPB41,CCDC117,CELF5,GFI1,YEATS2,WRN,PGM2L1,NELL1,IQCD,ANKRD11,PTEN,CCNE2,SLC25A22,RTKN2,WBSCR17,RASA3,CCDC180,ITSN1,SYNRG
A7S	1	!	0.0112	7349	38	25	0.658	0.003	TF:M00427_1	126	E2F	tf	1	Factor: E2F; motif: TTTSGCGS; match class: 1	1	MAT2B,TRPS1,CAND1,BBX,C-MYB,TGFBI,C22ORF23,LARGE,FHOD3,DZIP1,NR5A1,MAN2C1,MPPE1,TERT,OXR1,PTCHD1,SLITRK5,PBX3,CDH2,CXXC5,KIAA1551,ZNF518B,SUMO2,ARID2,NCOR2
3-WLR9-7 BURSA	1	!	0.0125	8406	77	46	0.597	0.005	TF:M07250_1	126	E2F	tf	1	Factor: E2F-1; motif: NNNSSCGCSAANN; match class: 1	1	RRAGD,SEC63,ZCCHC8,PREX2,TBC1D1,TNFRSF1A,FNDC3B,PUS7,RGS17,IDH3B,BLVRA,CPD,PRKAR2A,EFHD1,BAZ2B,ATP8A1,RALY,GNAI1,LSM4,AHI1,SAP130,RNF144B,GATAD2B,DPYSL4,CCDC122,GUF1,MSI2,FAIM,HLCS,ATXN7,SERINC5,CTNNB1,DYNLRB2,DSEL,ZNF217,MBOAT1,MGA,BRSK2,PLEKHF2,RPS6KA3,TBL1XR1,GRIN2A,ANKRD46,IL17REL,MYO1C,SCARNA13
G172B	1	!	0.0129	12845	65	52	0.8	0.004	TF:M02089_1	126	E2F	tf	1	Factor: E2F-3; motif: GGCGGGN; match class: 1	1	CD38,MAP4K3,CNTN1,SLC4A7,XK,BCAS1,TNFRSF1A,TRPM5,GSK3B,CERK,PRPS2,DENND3,UXS1,ID2,TRAK2,ELF1,GLT8D2,HOXC12,FOXP2,TMOD2,ATP8A2,USPL1,CNDP2,RINT1,TES,TEC,TCF12,NCOA2,ARHGAP17,KATNB1,SGSM2,CASK,MTDH,CDC123,TMEM123,MSI2,ICOSLG,SH2B2,DTX3L,ANKRD33B,WDR41,C8ORF48,RAB24,DSEL,PTEN,PTPN2,D2HGDH,AEN,PIGP,RASA3,FAM78B,RNF103
A6B	1	!	0.0246	12845	54	44	0.815	0.003	TF:M02089_1	126	E2F	tf	1	Factor: E2F-3; motif: GGCGGGN; match class: 1	1	FKBP4,FAM214B,FUT8,TNFRSF1A,INPP5A,CPOX,TXNDC16,MYL9,PIGU,IL21R,PHF14,GATA3,HSPA8,ASCC3,ARSB,ERGIC1,GHRH,AMD1,TRAF2,ELP3,MDFIC,MYC,HMG20A,NOTCH1,FAM13C,NBAS,GGPS1,TMEM251,EDA,ZYX,SPDYA,CLMP,CA4,LMBRD1,AKAP13,PWWP2B,CHST2,CLTB,ZDHHC22,C3ORF58,XPOT,BRWD1,PLEKHG4,ATG7
B253L	1	!	0.0281	16443	36	35	0.972	0.002	TF:M00740_0	126	E2F	tf	1	Factor: Rb:E2F-1:DP-1; motif: TTTSGCGC; match class: 0	1	MAMLD1,PRKCH,SNAP91,CHMP2B,AP4S1,RIOK3,OGDH,FBXO3,BBX,PROX1,TBCC,SMO,GGT7,ROCK2,TAOK3,CERS5,GREB1L,AKT1,ADAMTS10,RERE,KLHL3,PNRC1,ATM,CXADR,BPNT1,TERT,PI16,ATP5H,SLC16A5,AKAP13,LSM3,LRRC8C,PWWP2B,ZFPM1,CCDC85C
R896B	1	!	0.0324	13274	56	46	0.821	0.003	TF:M07380_1	126	E2F	tf	1	Factor: E2F-4; motif: NTTTCSCGCC; match class: 1	1	MAP2K4,TNFRSF1A,P4HA2,TXLNG,TAB1,SLC32A1,KATNAL1,XYLT1,SYT17,OGDH,IL5,ID2,ITPR2,ZC4H2,PCDH10,CBX4,ILDR2,DUSP10,CCNA2,MCPH1,LRP12,RILPL2,BTBD11,ELMO1,DYRK1A,MORC3,ZDHHC12,ZNF704,MAMDC2,SCN3B,CLPX,PRDM10,KIAA0232,DPAGT1,TTLL11,ZNF746,RGMA,EDARADD,DCUN1D3,LIN54,HMGB1,MKL1,UVRAG,UBE2J1,TCTN1,DENND1B
G169L	1	!	0.0406	14462	20	20	1	0.001	TF:M00803_1	126	E2F	tf	1	Factor: E2F; motif: GGCGSG; match class: 1	1	APBB1IP,TXLNA,TTC26,RHEB,TRIM3,SLC16A10,MYB,PPFIA1,AHI1,DHX38,PARP1,CTDSPL,C7ORF72,HGSNAT,KIAA0232,C4ORF32,SIAH2,IKZF1,BAZ1A,TOX

## Sheet: EGR
D7B	1	!	1.81e-08	13091	173	137	0.792	0.01	TF:M04869_1	79	EGR	tf	38	Factor: Egr-1; motif: GCGCATGCG; match class: 1	2	LASP1,ADIPOR2,PAFAH1B1,PIK3C2A,MAP4K5,DKK3,METTL24,ARID4B,KMT2C,UNKL,CDK17,LTK,ANKRD44,CBFB,PSME4,NCK2,VASH1,SPEG,NFATC3,DERL2,PPP2R3A,PAG1,CAD,MECOM,SNX10,KIF16B,MAEA,TOP3B,PACSIN2,MYBL2,MAGT1,DHRS12,CTCF,CYB5B,VAC14,ABCC1,IQCH,GTPBP10,PLEKHA8,WASL,PRKAG2,TLE4,ARHGAP21,ELF2,CAMKK2,FAM184A,QKI,MAN2A1,ST8SIA4,PDGFRB,STAM2,THADA,BCAS2,TSNAX,PRDX1,TNFAIP3,UBN1,PTPA,HSDL2,PAIP2,TMPO,ZC3H7A,ZC3H13,ATP…
4WLR9 B	1	!	3.2e-07	13091	196	149	0.76	0.011	TF:M04869_1	79	EGR	tf	1	Factor: Egr-1; motif: GCGCATGCG; match class: 1	1	RPS20,FYN,CPS1,RRAGD,SEC63,ZCCHC8,SLC4A7,FAM136A,SPATA7,PREX2,CDK14,CTDP1,ROCK1,MNT,NCK2,ST6GAL1,FNDC3B,PAG1,TULP3,TXLNG,GNAS,ANKRD10,RGS17,MFNG,CBX7,RIN3,CACTIN,CDK6,MPP6,GRB10,BLVRA,PIGL,CPD,NFKB1,ICK,COL4A3BP,PRKAR2A,PDCL3,ID2,ORC4,AKR1A1,MYB,RPN2,PSPC1,MTIF3,ATP8A1,LRRFIP1,RALY,GNAI1,LSM4,GRSF1,UTP3,RFC3,MYCN,AHI1,SPRY2,SAP130,DSCC1,BPHL,RNF144B,G3BP2,SLC39A8,WDFY2,NCOA2,SLC16A3,FAM134C,RERE,…
D4B	1	!	1.39e-06	8218	135	81	0.6	0.01	TF:M03896_0	79	EGR	tf	21	Factor: EGR1; motif: NACGCCCACGCANW; match class: 0	1	FAM214A,ARHGAP6,METTL24,MSH4,CDK14,CDK13,OSBPL3,NCK2,CDC14B,SNX10,WAC,PRTFDC1,MYH9,PLCB4,JADE3,NFAT5,PRKAG2,SORCS1,TSPAN14,CYTH1,UST,SLC16A10,CCND3,EXOC2,ACAP2,CBLB,ACTR3,PSMD14,KIF21B,CAMSAP2,GNA13,KIAA0922,GTDC1,BICC1,AMD1,MXD4,TM9SF2,REEP5,ACSBG2,CASP9,MSI1,FAM129A,BZW2,DENND4C,CPEB2,LGR5,NCOA2,ADAMTS17,VASH2,ATG3,IQGAP2,RNF217,AGBL3,SH3KBP1,LRP12,NR3C2,SETBP1,CC2D1B,AFF2,TIAM1,NMNAT2,SKI,SHAN…
D1K	1	!	4.24e-06	4835	17	15	0.882	0.003	TF:M08878_1	79	EGR	tf	1	Factor: EGR; motif: CGCCCCCGCNN; match class: 1	1	RUNX3,TRIO,MAP4K4,CEP170B,GALNT16,NUTF2,EIF3A,PEMT,CTDSP1,TCF7L2,INCENP,NSD1,ZNF518B,IFT140,CSNK1E
A8B	1	!	0.000117	13091	114	89	0.781	0.007	TF:M04869_1	79	EGR	tf	1	Factor: Egr-1; motif: GCGCATGCG; match class: 1	1	SNAPC1,UHRF1BP1,ATP2A3,DZANK1,MICALL1,PACSIN2,TNRC6B,NFKBIA,ARFGAP1,RASSF2,NKAP,ARHGEF7,CENPT,PIEZO1,CRTC1,ZMIZ1,STK38,SMAP1,SRF,RASGRF2,SEC24A,PLXNA1,IGFBP2,SGIP1,CNNM1,ELF1,SOCS2,GTDC1,RECK,THOC2,AGO3,TRAF2,PXDN,SYNE1,LATS1,TBC1D14,VSTM2L,MKRN1,ARNTL,BZW2,TEX2,CTDSPL2,PARP6,ETNK1,AK7,FTO,ATHL1,RFWD2,AIG1,CASK,POLE3,TCF7L2,NR3C2,NBAS,RASSF3,MSI2,FGD5,USP25,MORC3,GAB3,PQLC3,GLB1L,ATXN7,SLC4A1AP,T…
D9B	1	!	0.000225	13091	70	59	0.843	0.005	TF:M04869_1	79	EGR	tf	9	Factor: Egr-1; motif: GCGCATGCG; match class: 1	2	NFYA,ATP6V0A1,KMT2C,CBFB,RASAL2,PAG1,EPS15,ITGA6,WAC,VWA8,PHKB,TRPS1,TLE4,DOCK8,MRPL51,DUSP22,CLINT1,ST8SIA4,HRH2,RAD23B,BSPRY,UTP20,KIAA0922,ATP7B,STYXL1,SPECC1,GSE1,SBF2,SENP7,SHF,SH3GL3,PHIP,ATXN7L1,SH3KBP1,NACC2,UPF2,PDE3B,RASSF3,SLC38A10,SLC37A3,GDPD5,POC1A,GALNT10,ZMAT1,DOLPP1,DENND4A,BRSK2,DENND6A,PLCXD1,MTA1,BCR,TPCN1,ZDHHC17,COL14A1,ARID2,GRM7,DAPK1,CCPG1,CYFIP1
B3B	1	!	0.000307	8795	30	25	0.833	0.003	TF:M07208_0	79	EGR	tf	1	Factor: EGR1; motif: NCNCCGCCCCCGCN; match class: 0	1	WWC3,SEPHS1,ITPK1,NFKBIA,XYLT1,ZMIZ1,SLC35F5,ABCC4,ZBTB1,IQCA1,TBC1D14,MAP3K7,MYC,LRRC1,FRAS1,KSR1,GREB1L,FAM69A,AGPAT3,DENND5B,TBL1XR1,MAP3K15,PLXNB2,UNC13B,BTBD19
D5B	1	!	0.000325	13091	62	53	0.855	0.004	TF:M04869_1	79	EGR	tf	3	Factor: Egr-1; motif: GCGCATGCG; match class: 1	2	MAP4K3,HDAC9,ARID4B,HHAT,PUM2,NCKAP1,VMP1,TM7SF3,NCK2,FRY,STX7,TXLNA,TTLL1,TRPS1,STIM2,NR3C1,ZNF142,THADA,GNPAT,INVS,AFTPH,RNF114,NARG2,DPP6,PPFIA1,AHI1,TEC,BIN1,TMOD3,IFNAR1,ITGA9,ARHGAP26,SH3KBP1,RBMX,ZEB1,CMTM7,USP25,CCDC12,ADCY9,EDIL3,PLEKHA7,SLC20A2,TMED10,MTSS1,DSCAM,DDX10,NRXN1,BCOR,IKZF1,TMEM120B,SLC22A4,SMC5,STK38L
G172B	1	!	0.00112	13091	49	43	0.878	0.003	TF:M04869_1	79	EGR	tf	1	Factor: Egr-1; motif: GCGCATGCG; match class: 1	1	MAP4K3,CNTN1,SLC4A7,XK,TRPM5,GSK3B,CERK,PRPS2,CAB39L,NFKB1,NPRL2,UXS1,ID2,TRAK2,DNAJC6,ELF1,GLT8D2,HOXC12,FOXP2,ATP8A2,USPL1,TES,TEC,RBM26,TCF12,EAF2,CASK,CDC123,TMEM123,MSI2,ADAMTS1,ICOSLG,SLC16A14,ANKRD33B,WDR41,C8ORF48,DSEL,PTEN,D2HGDH,PIGP,RASA3,FAM78B,RNF103
B6B	1	!	0.00183	13091	81	65	0.802	0.005	TF:M04869_1	79	EGR	tf	1	Factor: Egr-1; motif: GCGCATGCG; match class: 1	1	SEMA3F,NCAPD2,HIVEP2,MAP4K3,ZMYND11,ERP44,PLEKHO1,ALDH18A1,GUCY1B3,ZFAT,UFD1L,IKBKAP,NCK2,ATP2A3,RASAL2,DAZL,SUCO,E2F1,NDFIP2,SLC7A6,SYT17,ARHGEF10,VRK3,CHD4,GNPTAB,CEP85L,KHDRBS2,KAT2B,ABCB6,WIPF1,PTPA,PSPC1,FLT3,ENKD1,PHF20L1,ACSS2,TBC1D14,AP4B1,STX6,BIN1,SLC22A23,WDR20,COPS7B,DNAJB12,KIRREL3,DLAT,CACNA2D4,MERTK,UBASH3B,UBN2,KBTBD8,EBF1,LMTK2,GTF2A1,ANAPC16,TMEM135,ZNF592,FAM102A,STOX2,HOXD8,TB…
R580B	1	!	0.00256	13091	123	92	0.748	0.007	TF:M04869_1	79	EGR	tf	1	Factor: Egr-1; motif: GCGCATGCG; match class: 1	1
R588L	1	!	0.00924	3670	6	6	1	0.002	TF:M07208_1	79	EGR	tf	1	Factor: EGR1; motif: NCNCCGCCCCCGCN; match class: 1	1	TAB2,RAI1,ZBTB46,PTPRG,CARHSP1,SIK3
A7S	1	!	0.0112	6771	45	27	0.6	0.004	TF:M04797_0	79	EGR	tf	1	Factor: Egr-1; motif: CCGCCCMCG; match class: 0	1	MAT2B,CAND1,BBX,C-MYB,MCF2L,C22ORF23,LARGE,FHOD3,DZIP1,PHF21A,NR5A1,UQCRC2,RGL1,PDCD4,DST,MPPE1,OXR1,SLITRK5,PBX3,MAP2K1,CDH2,AKAP13,CXXC5,RAB43,ZNF518B,SUMO2,NCOR2
B253B	1	!	0.0115	8934	44	31	0.705	0.003	TF:M01873_0	79	EGR	tf	1	Factor: Egr-1; motif: GCGGGGGCGG; match class: 0	1	TAB2,CPNE3,LAMB1,KLHL22,MPP6,NOD1,STIM2,ARPC3,BACH2,QKI,DUSP22,CBLB,MYB,ITPR2,BFSP1,RIN2,URB2,TEX2,MYC,CTDSPL,LATS2,CMTM7,CACNA2D1,ZFAND3,RUNX1,TERT,DCBLD1,AGFG1,IFT140,LIN54,AKAP17A
B268L	1	!	0.0201	13091	40	34	0.85	0.003	TF:M04869_1	79	EGR	tf	1	Factor: Egr-1; motif: GCGCATGCG; match class: 1	1	ZC3H3,ZCCHC8,TAB2,PUM2,RIOK2,MTMR1,MAP4K4,ARHGAP10,BCKDHB,PIGL,STIM2,RAD50,BBX,STK11,SLC17A5,HERPUD2,PPFIA1,RFC3,VAV3,MYBPC3,COG2,SLC47A1,EAF2,CXORF57,CCDC25,UPF2,FAM49B,SLC16A14,IHH,TERT,CDCA4,SYNE3,ZNF518B,PRKD1
D3K	1	!	0.0238	8218	42	28	0.667	0.003	TF:M03896_0	79	EGR	tf	1	Factor: EGR1; motif: NACGCCCACGCANW; match class: 0	1	SEMA3F,TNK2,SLC9A7,CELSR1,TDRD3,NLK,NRP1,IL4I1,PRKAG2,LARP4B,NT5DC3,CDHR3,TMTC1,TES,ADAMTS17,MBTPS1,LMO4,CACNA1B,BAP1,FAM208A,TAF3,UPF3A,UBE2O,GPC6,WNT7B,PHF2,CRYZL1,ARHGEF28
A7B	1	!	0.0268	10174	64	44	0.688	0.004	TF:M08878_0	79	EGR	tf	1	Factor: EGR; motif: CGCCCCCGCNN; match class: 0	1	CFLAR,ADIPOR2,CRY1,EXTL3,PAG1,RFFL,UBE2R2,CPEB3,ZMIZ1,AIM1,ALMS1,BAZ2B,NAPB,TWSG1,GPALPP1,DAB2IP,SLC40A1,SIRT3,CAMK2D,MEGF10,ARHGAP26,SH3KBP1,LRP12,GBGT1,HTR7,VOPP1,CELF5,GFI1,ANKZF1,YEATS2,PGM2L1,NELL1,IQCD,ANKRD11,PTEN,TNKS,CCNE2,SLC25A22,PPP1R2,BPIFC,WBSCR17,RASA3,ITSN1,SYNRG
A6B	1	!	0.0329	6771	54	30	0.556	0.004	TF:M04797_0	79	EGR	tf	1	Factor: Egr-1; motif: CCGCCCMCG; match class: 0	1	FKBP4,FAM214B,CPOX,TXNDC16,MYL9,PHF14,HSPA8,ARSB,ERGIC1,AMD1,TRAF2,CAPN9,MYC,HMG20A,NOTCH1,GGPS1,TMEM251,ZYX,SPDYA,CLMP,CA4,LMBRD1,AKAP13,PWWP2B,CHST2,CLTB,C3ORF58,BRWD1,PLEKHG4,ATG7
3-WLR9-7 BURSA	1	!	0.037	13091	79	61	0.772	0.005	TF:M04869_1	79	EGR	tf	1	Factor: Egr-1; motif: GCGCATGCG; match class: 1	1	CPS1,RRAGD,SEC63,ZCCHC8,PREX2,CTDP1,ST6GAL1,FNDC3B,RGS17,RIN3,BLVRA,PIGL,CPD,PRKAR2A,AKR1A1,MTIF3,ATP8A1,RALY,GNAI1,LSM4,AHI1,SAP130,BPHL,RNF144B,FAM134C,GATAD2B,DIS3L2,RILPL2,DPYSL4,CCDC122,GUF1,CAST,MSI2,PPP2R5E,APPL1,LDLRAP1,FAIM,HLCS,ATXN7,SERINC5,BEND7,EEF2,CTNNB1,RHOH,DYNLRB2,DSEL,ZNF217,MBOAT1,MGA,BRSK2,PLEKHF2,RPS6KA3,TBL1XR1,C17ORF62,GRIN2A,ANKRD46,IL17REL,GSPT2,MYO1C,PLCG2,SCARNA13
B256L	1	!	0.0482	3939	11	8	0.727	0.002	TF:M01873_1	79	EGR	tf	1	Factor: Egr-1; motif: GCGGGGGCGG; match class: 1	1	STAU2,ATP11B,EPB41L4B,MYB,RNF144B,CTDSPL,IKZF1,HMGB1

## Sheet: ETF
D4B	1	!	6.13e-09	8935	135	90	0.667	0.01	TF:M00695_1	22	ETF	tf	17	Factor: ETF; motif: GVGGMGG; match class: 1	2	FAM214A,ARHGAP6,RSF1,METTL24,CDK14,CDK13,ATG2B,ROCK1,OSBPL3,NCK2,CDC14B,SNX10,WAC,PRTFDC1,ASCC2,MYH9,PLCB4,CEP76,JADE3,NFAT5,ELL,PRKAG2,GLIS3,SORCS1,TSPAN14,CYTH1,UST,SLC16A10,CCND3,EXOC2,NUDT12,ACTR3,PSMD14,ASB3,KIF21B,CAMSAP2,GNA13,KIAA0922,GTDC1,BICC1,ITPR2,AMD1,MXD4,ATG14,REEP5,CASP9,MSI1,FAM129A,GCC2,CKAP2,DENND4C,CPEB2,LGR5,NCOA2,ADAMTS17,VASH2,EIF2A,CAMK2D,IQGAP2,RNF217,SH3KBP1,LRP12,NR3C2…
D7B	1	!	1.21e-07	8935	172	106	0.616	0.012	TF:M00695_1	22	ETF	tf	42	Factor: ETF; motif: GVGGMGG; match class: 1	2	ADIPOR2,PAFAH1B1,MAP4K5,DKK3,METTL24,ARID4B,KMT2C,UNKL,CDK17,LTK,ANKRD44,SEC61A2,CBFB,NCK2,VASH1,SPEG,NFATC3,DERL2,PPP2R3A,PAG1,MECOM,SNX10,KIF16B,MAEA,DLD,PACSIN2,CDK5RAP1,CTCF,ABCC1,PLEKHA8,WASL,PRKAG2,TLE4,ARHGAP21,ELF2,CAMKK2,QKI,MAN2A1,EIF2B4,TNFAIP3,UBN1,PTPA,HSDL2,TMPO,ZC3H7A,ZC3H13,TMEM115,ATXN10,ACAP3,UNC79,ELP2,CAPRIN1,EPC2,PLXNC1,NACAD,IMPA2,GREB1L,RERE,PSEN2,CTDSP1,MED12L,RASGEF1C,SH3…
A7B	1	!	1.54e-06	8935	52	41	0.788	0.005	TF:M00695_1	22	ETF	tf	1	Factor: ETF; motif: GVGGMGG; match class: 1	1	CFLAR,ADIPOR2,CRY1,EXTL3,KIAA2022,PAG1,RFFL,CPEB3,ZMIZ1,AIM1,ALMS1,BAZ2B,NCOA3,BBS2,NAPB,TWSG1,RAF1,GPALPP1,WDPCP,CAMK2D,ARHGAP26,SH3KBP1,LRP12,VOPP1,MMP16,CCDC117,CELF5,GFI1,YEATS2,WRN,PGM2L1,NELL1,IQCD,ANKRD11,TNKS,CCNE2,SLC25A22,WBSCR17,RASA3,ITSN1,SYNRG
D9B	1	!	2.03e-06	12951	96	80	0.833	0.006	TF:M00695_0	22	ETF	tf	30	Factor: ETF; motif: GVGGMGG; match class: 0	1	FUCA2,NFYA,SNX1,UBA6,ATP6V0A1,ARID4B,KMT2C,CBFB,RASAL2,PAG1,EPS15,ITGA6,WAC,ZFYVE21,PHKB,SMPD3,TRPS1,CRTC1,TLE4,DOCK8,ABHD17B,HIPK3,DUSP22,CLINT1,ST8SIA4,HRH2,DARS,ORC2,RAD23B,BSPRY,UTP20,KIAA0922,ATP7B,STYXL1,SPECC1,GSE1,SBF2,MED6,STT3A,PHF21A,BRIP1,RPS6KC1,PHIP,ATXN7L1,SH3KBP1,MSN,MCPH1,NACC2,PDE3B,RASSF3,SLC38A10,SLC37A3,GDPD5,TMCO4,ZNF148,POC1A,HPGD,GALNT10,PACSIN3,SLC39A13,ZMAT1,DENND4A,BRSK…
A8B	1	!	2.71e-06	12951	83	70	0.843	0.005	TF:M00695_0	22	ETF	tf	1	Factor: ETF; motif: GVGGMGG; match class: 0	1	MYLIP,UHRF1BP1,TCOF1,ATP2A3,DZANK1,MICALL1,PACSIN2,TNRC6B,ARFGAP1,RASSF2,ARHGEF7,CENPT,PIEZO1,CRTC1,STK38,RASGRF2,SEC24A,PLXNA1,SGIP1,ELF1,SOCS2,GTDC1,RECK,THOC2,AGO3,TRAF2,PXDN,LATS1,TBC1D14,ZSWIM3,VSTM2L,MKRN1,BZW2,TEX2,CTDSPL2,PARP6,RFWD2,CASK,POLE3,EI24,RASSF3,MSI2,FGD5,USP25,MORC3,PQLC3,ATXN7,TEX264,SVEP1,RAB8B,ATP9B,AP1G1,RAB26,PIK3CD,TLN2,SH3RF3,COMMD1,LEMD3,DHX36,UBE2O,POLE,ULK1,BCOR,SDR4…
4WLR9 B	1	!	0.000307	12951	197	141	0.716	0.011	TF:M00695_0	22	ETF	tf	1	Factor: ETF; motif: GVGGMGG; match class: 0	1	RPS20,FYN,CPS1,RRAGD,SEC63,SLC4A7,SPATA7,PREX2,FOXN3,CDK14,CTDP1,TBC1D1,ROCK1,MNT,NCK2,KDM5A,ST6GAL1,WSCD2,FNDC3B,PAG1,TULP3,TXLNG,GNAS,ANKRD10,MFNG,CCDC134,CBX7,RIN3,CACTIN,CDK6,MPP6,GRB10,PIGL,CPD,NFKB1,ICK,COL4A3BP,PRKAR2A,CBLB,EFHD1,PDCL3,ID2,AKR1A1,MYB,PSPC1,BAZ2B,ATP8A1,LRRFIP1,RALY,GNAI1,LSM4,GRSF1,MYCN,SPRY2,SAP130,DSCC1,BPHL,RNF144B,SLC39A8,WDFY2,NCOA2,SLC16A3,RERE,GATAD2B,DIS3L2,RQCD1,M…
G172B	1	!	0.00198	8935	96	59	0.615	0.007	TF:M00695_1	22	ETF	tf	1	Factor: ETF; motif: GVGGMGG; match class: 1	1	MAP4K3,SLC4A7,XK,RPS6KA2,GSK3B,CERK,PRPS2,DENND3,NFKB1,SPTBN1,UXS1,ID2,SMG7,SLC17A5,ELF1,GLT8D2,DUSP4,HOXC12,CKS2,FOXP2,TRAF3,DIAPH1,ATP8A2,ROCK2,TES,RBM26,TCF12,NCOA2,ARHGAP17,SGSM2,MCL1,MED12L,EPHA5,CASK,MTDH,ITPRIP,SETBP1,TMEM123,MSI2,ADAMTS1,ICOSLG,SH2B2,SLC16A14,TIPARP,ANKRD33B,WDR41,DNAAF2,RAB24,DSEL,PTEN,RALGAPA1,PTPN2,SMAD2,AEN,RNLS,PIGP,RASA3,FAM78B,RNF103
A7S	1	!	0.00246	8935	44	32	0.727	0.004	TF:M00695_1	22	ETF	tf	1	Factor: ETF; motif: GVGGMGG; match class: 1	1	MAT2B,USP10,TRPS1,CAND1,BBX,GBE1,C-MYB,C10ORF76,TGFBI,LARGE,FHOD3,DZIP1,PHF21A,NR5A1,ETAA1,PDCD4,DST,UNC5D,TERT,OXR1,PTCHD1,SLITRK5,PBX3,MAP2K1,CDH2,AKAP13,DLK2,CXXC5,KIAA1551,SUMO2,ARID2,NCOR2
R580B	1	!	0.0134	8935	120	68	0.567	0.008	TF:M00695_1	22	ETF	tf	1	Factor: ETF; motif: GVGGMGG; match class: 1	1
R896B	1	!	0.0138	12951	56	46	0.821	0.004	TF:M00695_0	22	ETF	tf	1	Factor: ETF; motif: GVGGMGG; match class: 0	1	MAP2K4,P4HA2,TXLNG,TAB1,SLC32A1,KATNAL1,XYLT1,SYT17,OGDH,ID2,WDR77,ITPR2,ZC4H2,RBM39,PCDH10,RBM26,CBX4,DUSP10,TAMM41,CCNA2,MCPH1,LRP12,BTBD11,ELMO1,DYRK1A,MORC3,ZDHHC12,ZNF704,MAMDC2,SCN3B,CLPX,PRDM10,KIAA0232,DPAGT1,TTLL11,ZNF746,RGMA,EDARADD,DCUN1D3,LIN54,HMGB1,MKL1,UVRAG,UBE2J1,TCTN1,DENND1B
B3B	1	!	0.019	8935	30	23	0.767	0.003	TF:M00695_1	22	ETF	tf	1	Factor: ETF; motif: GVGGMGG; match class: 1	1	WWC3,SEPHS1,ITPK1,NFKBIA,XYLT1,ZMIZ1,METTL8,ABCC4,ZBTB1,TBC1D14,MYC,LRRC1,FRAS1,KSR1,GREB1L,LPCAT1,FAM69A,AGPAT3,DENND5B,TBL1XR1,MAP3K15,PLXNB2,BTBD19
D3K	1	!	0.0197	8935	43	30	0.698	0.003	TF:M00695_1	22	ETF	tf	1	Factor: ETF; motif: GVGGMGG; match class: 1	1	SEMA3F,TNK2,SLC9A7,CELSR1,TDRD3,NLK,NRP1,IL4I1,HOXA2,PRKAG2,LARP4B,NT5DC3,CPEB4,TMTC1,TES,ABI1,ADAMTS17,MBTPS1,LMO4,CACNA1B,BAP1,FAM208A,TAF3,UPF3A,UBE2O,GPC6,WNT7B,PHF2,CRYZL1,ARHGEF28
D1K	1	!	0.0373	8935	42	29	0.69	0.003	TF:M00695_1	22	ETF	tf	1	Factor: ETF; motif: GVGGMGG; match class: 1	1	TRIO,FAM214A,MAP4K4,COL4A4,CEP170B,GALNT16,EIF3A,PEMT,COL4A2,LECT1,WDFY2,IGF1R,CTDSP1,LRIG1,EPHA5,TCF7L2,DCUN1D2,NSD1,RRM1,DHRSX,ATF7IP,GPC6,FAM174B,MPPED1,COL4A1,IFT140,MAPK12,MYO5A,CSNK1E

## Sheet: SP
A8B	1	!	4.02e-06	13688	128	104	0.812	0.008	TF:M07395_0	107	SP	tf	1	Factor: Sp1; motif: NGGGGCGGGGN; match class: 0	1	MYLIP,SNAPC1,ABCA7,TNFRSF1A,TCOF1,ATP2A3,RNF13,DZANK1,MICALL1,PACSIN2,TNRC6B,NFKBIA,ARFGAP1,RASSF2,ATP1B4,ARHGEF7,CENPT,PIEZO1,IL21R,CRTC1,DOCK8,ZMIZ1,STK38,SMAP1,SRF,RASGRF2,FXR1,PLXNA1,IGFBP2,RAB3GAP1,SGIP1,RBM18,ELF1,SOCS2,COPS5,GTDC1,RECK,THOC2,AGO3,TRAF2,PXDN,HABP4,SYNE1,TBC1D14,ZSWIM3,VSTM2L,MKRN1,ARNTL,BZW2,TEX2,TLN1,TMEM8B,PARP6,ETNK1,AK7,ATHL1,RFWD2,LPP,SETD7,AIG1,CASK,PLIN2,TCF7L2,NR3C2…
A7S	1	!	7.2e-06	13636	45	43	0.956	0.003	TF:M00932_0	107	SP	tf	1	Factor: Sp1; motif: NNGGGGCGGGGNN; match class: 0	1	MAT2B,RBFOX1,USP10,TRPS1,CAND1,BBX,GBE1,C-MYB,C10ORF76,TGFBI,MCF2L,C22ORF23,SLC39A11,LARGE,FHOD3,DZIP1,PHF21A,NR5A1,TPH2,MAN2C1,UQCRC2,RGL1,PDCD4,DST,MPPE1,UNC5D,TERT,OXR1,PTCHD1,SLITRK5,PBX3,MAP2K1,CDH2,AKAP13,DLK2,CXXC5,RAB43,KIAA1551,ZNF518B,SPNS3,SUMO2,ARID2,NCOR2
D7B	1	!	1.79e-05	4583	173	65	0.376	0.014	TF:M01219_1	107	SP	tf	23	Factor: SP1:SP3; motif: CCSCCCCCYCC; match class: 1	2	LASP1,PAFAH1B1,KMT2C,UNKL,CDK17,LTK,ANKRD44,CBFB,PSME4,NCK2,VASH1,NFATC3,DERL2,PPP2R3A,MECOM,PACSIN2,IQCH,ARHGAP21,ELF2,CAMKK2,QKI,MAN2A1,ST8SIA4,HSDL2,PAIP2,ATPAF1,ACAP3,MYBPC3,EPC2,PLXNC1,GREB1L,RERE,CTDSP1,MED12L,RASGEF1C,ABCB9,SLC2A13,ZNF827,MMS19,SH2B2,YWHAZ,PPIP5K1,XPO6,PTK2,PFKFB3,OTP,BCL2,STOX2,NABP1,FAM53A,RSRC1,CADM2,PTPN2,TBL1XR1,ARID3B,PLD5,PSMD13,ESPN,NOXO1,ZNF512B,METTL9,PHACTR4,ZDB…
D4B	1	!	0.000173	9531	135	84	0.622	0.009	TF:M01219_0	107	SP	tf	1	Factor: SP1:SP3; motif: CCSCCCCCYCC; match class: 0	1	PIK3C2A,FAM214A,ARHGAP6,RSF1,CDK14,CDK13,ATG2B,OSBPL3,NCK2,SNX10,WAC,PRTFDC1,MYH9,PLCB4,JADE3,NFAT5,PRKAG2,GLIS3,SORCS1,TSPAN14,CYTH1,UST,GPLD1,CCND3,EXOC2,NUDT12,CBLB,ASB3,KIF21B,CAMSAP2,GNA13,UBIAD1,GTDC1,BICC1,ITPR2,AMD1,MXD4,TM9SF2,ATG14,ARHGAP22,DUT,REEP5,RSPH3,ACSBG2,CASP9,MSI1,FAM129A,GCC2,BZW2,DENND4C,CPEB2,NCOA2,ADAMTS17,ATG3,CAMK2D,IQGAP2,SH3KBP1,LRP12,NR3C2,MGAT5,SETBP1,PTPRK,CC2D1B,AF…
D9B	1	!	0.000261	13256	71	60	0.845	0.005	TF:M00196_0	107	SP	tf	21	Factor: Sp1; motif: NGGGGGCGGGGYN; match class: 0	1	NFYA,SNX1,ATP6V0A1,KMT2C,TNFRSF1A,CBFB,RASAL2,PAG1,EPS15,ITGA6,WAC,VWA8,PHKB,SMPD3,TRPS1,TLE4,DOCK8,ABHD17B,MRPL51,DUSP22,ST8SIA4,HRH2,RAD23B,BSPRY,KIAA0922,ATP7B,SPECC1,GSE1,SBF2,MED6,SENP7,SHF,SH3GL3,PHIP,SH3KBP1,NACC2,UPF2,RASSF3,SLC38A10,SLC37A3,GDPD5,RUNX1,TMCO4,POC1A,GALNT10,DYNLT3,ZMAT1,DOLPP1,DENND4A,BRSK2,DENND6A,MTA1,BCR,TPCN1,ZDHHC17,ARID2,GRM7,TOX,CCPG1,CYFIP1
A7B	1	!	0.000582	13065	64	54	0.844	0.004	TF:M00933_0	107	SP	tf	1	Factor: Sp1; motif: CCCCGCCCCN; match class: 0	1	CFLAR,ADIPOR2,CRY1,EXTL3,KIAA2022,HSP90AA1,RFFL,UBE2R2,CPEB3,ZMIZ1,AIM1,PCYOX1,BAZ2B,BBS2,NAPB,TWSG1,RAF1,SLC40A1,BCAS3,SIRT3,WDPCP,CAMK2D,MEGF10,KLHL3,SH3KBP1,LRP12,GBGT1,HTR7,EIF3M,VOPP1,MMP16,EPB41,CELF5,GFI1,ANKZF1,YEATS2,WRN,PGM2L1,NELL1,IQCD,ANKRD11,PTEN,TNKS,TRAF6,CCNE2,SLC25A22,RTKN2,PPP1R2,BPIFC,WBSCR17,RASA3,CCDC180,ITSN1,SYNRG
A6B	1	!	0.00125	13386	54	47	0.87	0.004	TF:M00931_0	107	SP	tf	1	Factor: Sp1; motif: GGGGCGGGGC; match class: 0	1	FKBP4,FAM214B,FUT8,TNFRSF1A,INPP5A,CPOX,TXNDC16,MYL9,PIGU,IL21R,PHF14,GATA3,HSPA8,CCNC,ASCC3,ARSB,ERGIC1,GHRH,TCTN3,AMD1,TRAF2,ELP3,MDFIC,MYC,HMG20A,NOTCH1,FAM13C,NBAS,GGPS1,TMEM251,EDA,ZYX,SPDYA,CLMP,CA4,LMBRD1,AKAP13,GATM,PWWP2B,CHST2,CLTB,ALX1,C3ORF58,XPOT,BRWD1,PLEKHG4,ATG7
4WLR9 B	1	!	0.00191	13688	186	137	0.737	0.01	TF:M07395_0	107	SP	tf	1	Factor: Sp1; motif: NGGGGCGGGGN; match class: 0	1	FYN,RRAGD,SEC63,ZCCHC8,SLC4A7,FAM136A,SPATA7,PREX2,CDK14,CTDP1,FAM107B,TBC1D1,TNFRSF1A,ROCK1,MNT,NCK2,WSCD2,FNDC3B,PAG1,TULP3,NFX1,TXLNG,GNAS,ANKRD10,PUS7,RGS17,MFNG,CBX7,RIN3,SLC17A9,EMC2,CACTIN,MPP6,GRB10,BLVRA,PIGL,CPD,NFKB1,ICK,COL4A3BP,PRKAR2A,CBLB,PDCL3,ID2,ORC4,AKR1A1,MYB,PSPC1,MTIF3,ATP8A1,LRRFIP1,RALY,GNAI1,LSM4,GRSF1,MYCN,CCDC146,AHI1,SPRY2,BPHL,RNF144B,G3BP2,SLC39A8,WDFY2,NCOA2,SLC16A3…
B3B	1	!	0.00582	13256	21	21	1	0.002	TF:M00196_0	107	SP	tf	1	Factor: Sp1; motif: NGGGGGCGGGGYN; match class: 0	1	WWC3,TNFRSF1A,XYLT1,ZMIZ1,SLC35F5,METTL8,ABCC4,TBC1D14,MAP3K7,MYC,LRRC1,FRAS1,KSR1,GREB1L,SLC47A1,LPCAT1,FAM69A,AGPAT3,DENND5B,MAP3K15,UNC13B
B268L	1	!	0.0202	13688	39	34	0.872	0.002	TF:M07395_0	107	SP	tf	1	Factor: Sp1; motif: NGGGGCGGGGN; match class: 0	1	ZC3H3,ZCCHC8,TAB2,PUM2,MTMR1,ARHGAP10,BCKDHB,PIGL,STIM2,SENP6,RAD50,BBX,ETV3,STK11,RBM25,SLC17A5,HERPUD2,PPFIA1,VAV3,MYBPC3,COG2,SLC47A1,EAF2,CXORF57,CCDC25,UPF2,SLC16A14,IHH,TERT,CDCA4,SYNE3,ZNF518B,PRKD1,TOX
D5S	1	!	0.0304	69	21	3	0.143	0.043	TF:M06948_0	107	SP	tf	1	Factor: Sp2; motif: TGGGCGCGCCCA; match class: 0	1	STIM2,NFATC1,SLC47A1
R580B	1	!	0.048	8155	64	38	0.594	0.005	TF:M00008_1	107	SP	tf	1	Factor: Sp1; motif: GGGGCGGGGT; match class: 1	1

## Sheet: WT1
D4B	1	!	1.94e-07	12838	135	108	0.8	0.008	TF:M02036_0	29	WT	tf	23	Factor: WT1; motif: CGCCCCCNCN; match class: 0	1	UBR2,FAM214A,ARHGAP6,RSF1,METTL24,CDK14,CDK13,ATG2B,OSBPL3,NCK2,CDC14B,SNX10,WAC,PRTFDC1,ASCC2,MYH9,PLCB4,JADE3,NFAT5,ELL,PRKAG2,GLIS3,SORCS1,TSPAN14,CYTH1,UST,GPLD1,SLC16A10,CCND3,NUDT12,TCERG1,ACAP2,CBLB,ACTR3,ASB3,KIF21B,TSNAX,DIEXF,CAMSAP2,GNA13,UBIAD1,KIAA0922,GTDC1,BICC1,HVCN1,ITPR2,AMD1,MXD4,TM9SF2,ATG14,ARHGAP22,DUT,REEP5,RSPH3,CASP9,MSI1,TEC,FAM129A,GCC2,BZW2,DENND4C,CPEB2,NCOA2,ADAMTS17…
D7B	1	!	5.1e-07	12838	177	135	0.763	0.011	TF:M02036_0	29	WT	tf	65	Factor: WT1; motif: CGCCCCCNCN; match class: 0	1	LASP1,ADIPOR2,MAP4K5,DKK3,METTL24,ARID4B,KMT2C,UNKL,CDK17,LTK,SEC61A2,CBFB,NCK2,VASH1,SPEG,NFATC3,DERL2,PPP2R3A,PAG1,CAD,MECOM,SNX10,KIF16B,MAEA,TOP3B,PACSIN2,MYBL2,DHRS12,CTCF,CYB5B,VAC14,EEF2K,GTPBP10,PLEKHA8,NOD1,WASL,PRKAG2,TLE4,ARHGAP21,ELF2,CAMKK2,QKI,MAN2A1,MSH3,ST8SIA4,PDGFRB,GNAI2,STAM2,PLCD4,TSNAX,TNFAIP3,UBN1,PTPA,HSDL2,PAIP2,TMPO,ZC3H7A,ATPAF1,WDFY4,ATXN10,ACAP3,UNC79,MYBPC3,ELP2,CAPR…
D9B	1	!	7.4e-05	12838	77	64	0.831	0.005	TF:M02036_0	29	WT	tf	25	Factor: WT1; motif: CGCCCCCNCN; match class: 0	1	NFYA,SNX1,ATP6V0A1,ARID4B,KMT2C,CBFB,RASAL2,PAG1,ITGA6,WAC,VWA8,PHKB,SMPD3,TRPS1,CRTC1,TLE4,DOCK8,ABHD17B,MRPL51,DUSP22,CLINT1,ST8SIA4,BSPRY,KIAA0922,ATP7B,SPECC1,GSE1,SBF2,MED6,STT3A,BRIP1,RPS6KC1,SENP7,SHF,SH3GL3,PHIP,ATXN7L1,SH3KBP1,NACC2,UPF2,PDE3B,RASSF3,SLC38A10,SLC37A3,GDPD5,RUNX1,TMCO4,POC1A,GALNT10,ZMAT1,DOLPP1,DENND4A,BRSK2,DENND6A,NRXN1,PLCXD1,MTA1,TPCN1,ZDHHC17,COL14A1,ARID2,DAPK1,TOX…
A8B	1	!	0.000326	7507	119	64	0.538	0.009	TF:M02036_1	29	WT	tf	1	Factor: WT1; motif: CGCCCCCNCN; match class: 1	1	TCOF1,ATP2A3,MICALL1,PACSIN2,TNRC6B,NFKBIA,RASSF2,ARHGEF7,CENPT,PIEZO1,CRTC1,ZMIZ1,PLXNA1,RAB3GAP1,CNNM1,ELF1,COPS5,RECK,THOC2,AGO3,TRAF2,PXDN,TBC1D14,VSTM2L,MKRN1,ARNTL,BZW2,TEX2,AK7,ATHL1,LPP,SETD7,AIG1,TCF7L2,NR3C2,RASSF3,MSI2,FGD5,USP25,LRP8,MORC3,PQLC3,ATXN7,SLC4A1AP,TEX264,RAB8B,AP1G1,RAB26,PGAM1,PIK3CD,TLN2,SH3RF3,LEMD3,UBE2O,POLE,ULK1,BCOR,BRF1,KLHL32,SEMA4D,KLHL17,ZNF777,NCOR2,HMGN1
A7B	1	!	0.000775	12838	65	54	0.831	0.004	TF:M02036_0	29	WT	tf	1	Factor: WT1; motif: CGCCCCCNCN; match class: 0	1	CFLAR,ADIPOR2,CRY1,EXTL3,KIAA2022,PAG1,RFFL,UBE2R2,CPEB3,ZMIZ1,AIM1,PCYOX1,ALMS1,BAZ2B,NCOA3,BBS2,NAPB,TWSG1,RAF1,SLC40A1,BCAS3,SIRT3,CAMK2D,MEGF10,ARHGAP26,SH3KBP1,LRP12,GBGT1,HTR7,VOPP1,MMP16,CCDC117,CELF5,GFI1,ANKZF1,YEATS2,EDIL3,WRN,PGM2L1,NELL1,IQCD,ANKRD11,PTEN,TNKS,TRAF6,CCNE2,SLC25A22,RTKN2,PPP1R2,BPIFC,WBSCR17,RASA3,ITSN1,SYNRG
A7S	1	!	0.00151	7507	45	30	0.667	0.004	TF:M02036_1	29	WT	tf	1	Factor: WT1; motif: CGCCCCCNCN; match class: 1	1	MAT2B,TRPS1,CAND1,BBX,C-MYB,C10ORF76,TGFBI,MCF2L,LARGE,FHOD3,DZIP1,PHF21A,NR5A1,RGL1,PDCD4,DST,MPPE1,TERT,PTCHD1,SLITRK5,PBX3,MAP2K1,CDH2,DLK2,CXXC5,RAB43,ZNF518B,SUMO2,ARID2,NCOR2
R588L	1	!	0.00191	5761	9	9	1	0.002	TF:M01118_1	29	WT	tf	1	Factor: WT1; motif: SMCNCCNSC; match class: 1	1	TAB2,SBNO2,RAI1,TRIM2,ZBTB46,ROCK2,PTPRG,CARHSP1,SIK3
R580B	1	!	0.00556	12838	123	90	0.732	0.007	TF:M02036_0	29	WT	tf	1	Factor: WT1; motif: CGCCCCCNCN; match class: 0	1
D1K	1	!	0.0106	7507	13	12	0.923	0.002	TF:M02036_1	29	WT	tf	1	Factor: WT1; motif: CGCCCCCNCN; match class: 1	1	RUNX3,TRIO,MAP4K4,GALNT16,NUTF2,PEMT,TCF7L2,INCENP,NSD1,ZNF518B,IFT140,CSNK1E
A6B	1	!	0.0149	10393	35	28	0.8	0.003	TF:M07436_0	29	WT	tf	1	Factor: WT1; motif: NNGGGNGGGSGN; match class: 0	1	FKBP4,FUT8,TNFRSF1A,CPOX,TXNDC16,MYL9,IL21R,PHF14,GATA3,HSPA8,ERGIC1,ELP3,MDFIC,MYC,HMG20A,NOTCH1,FAM13C,TMEM251,ZYX,CLMP,CA4,AKAP13,XPOT,RNLS,BRWD1,PLEKHG4,ATG7,HEXA
4WLR9 B	1	!	0.0164	12838	186	128	0.688	0.01	TF:M02036_0	29	WT	tf	1	Factor: WT1; motif: CGCCCCCNCN; match class: 0	1	FYN,RRAGD,SEC63,ZCCHC8,SLC4A7,FAM136A,PREX2,CDK14,TBC1D1,MNT,NCK2,KDM5A,FNDC3B,PAG1,TXLNG,GNAS,ANKRD10,RGS17,MFNG,CBX7,RIN3,SLC17A9,EMC2,CDK6,MPP6,GRB10,BLVRA,PIGL,CPD,NFKB1,PRKAR2A,CBLB,PDCL3,ID2,ORC4,MYB,LRRFIP1,RALY,GNAI1,LSM4,GRSF1,UTP3,MYCN,CCDC146,SPRY2,DSCC1,CD72,RNF144B,G3BP2,SLC39A8,WDFY2,NCOA2,SLC16A3,FAM134C,RERE,GATAD2B,RQCD1,MARCH4,FIP1L1,CAMK2D,RILPL2,DPYSL4,CCDC122,MGAT5,TMEM123,MS…
B3B	1	!	0.0483	11097	30	25	0.833	0.002	TF:M03893_0	29	WT	tf	1	Factor: WT1; motif: GNGGGGGCGGGG; match class: 0	1	WWC3,SEPHS1,ITPK1,NFKBIA,XYLT1,ZMIZ1,SLC35F5,ABCC4,ZBTB1,IQCA1,TBC1D14,MAP3K7,MYC,LRRC1,FRAS1,KSR1,GREB1L,FAM69A,AGPAT3,DENND5B,TBL1XR1,MAP3K15,PLXNB2,UNC13B,BTBD19

## Sheet: AP
D7B	1	!	0.000192	14385	177	139	0.785	0.01	TF:M08867_0	26	AP	tf	62	Factor: AP2; motif: GCCYGSGGSN; match class: 0	1	PIK3C2A,MAP4K5,DKK3,METTL24,ARID4B,KMT2C,UNKL,CDK17,LTK,ANKRD44,SEC61A2,TNFRSF1A,CBFB,PSME4,NCK2,VASH1,SPEG,NFATC3,DERL2,PPP2R3A,PAG1,MECOM,SNX10,KIF16B,MAEA,PITPNM2,PACSIN2,MYBL2,CDK5RAP1,MAGT1,DHRS12,CTCF,CYB5B,VAC14,ABCC1,EEF2K,IQCH,GTPBP10,PLEKHA8,NOD1,WASL,CHCHD3,PRKAG2,TLE4,ARHGAP21,ELF2,CAMKK2,FAM184A,QKI,MAN2A1,MSH3,ST8SIA4,PDGFRB,STAM2,BCAS2,TSNAX,KMO,TNFAIP3,UBN1,PTPA,TMPO,ZC3H7A,ATPAF1…
A7S	1	!	0.000335	7274	44	30	0.682	0.004	TF:M01857_1	26	AP	tf	1	Factor: AP-2alpha; motif: NGCCYSNNGSN; match class: 1	1	MAT2B,RBFOX1,USP10,TRPS1,BBX,C-MYB,TGFBI,MCF2L,LARGE,FHOD3,DZIP1,PHF21A,NR5A1,PDCD4,DST,MPPE1,UNC5D,TERT,OXR1,PTCHD1,SLITRK5,PBX3,MAP2K1,CDH2,DLK2,CXXC5,RAB43,ZNF518B,ARID2,NCOR2
4WLR9 B	1	!	0.00133	13339	186	135	0.726	0.01	TF:M00800_0	26	AP	tf	1	Factor: AP-2; motif: GSCCSCRGGCNRNRNN; match class: 0	1	RPS20,TRAF3IP3,FYN,RRAGD,SEC63,SLC4A7,SPATA7,PREX2,FOXN3,CTDP1,FAM107B,TBC1D1,TNFRSF1A,ROCK1,MNT,NCK2,WSCD2,FNDC3B,PAG1,TULP3,NFX1,TXLNG,GNAS,ANKRD10,PUS7,RGS17,MFNG,CCDC134,CBX7,RIN3,SLC17A9,EMC2,CACTIN,MPP6,GRB10,BLVRA,PIGL,CPD,NFKB1,GTF2H1,ICK,COL4A3BP,PRKAR2A,CBLB,PDCL3,ID2,AKR1A1,MYB,RPN2,ATP8A1,LRRFIP1,RALY,GNAI1,LSM4,RFC3,MYCN,CCDC146,AHI1,SPRY2,ENPEP,WDFY2,NCOA2,SLC16A3,FAM134C,RERE,GATAD…
A8B	1	!	0.0035	13999	79	65	0.823	0.005	TF:M00470_0	26	AP	tf	1	Factor: AP-2gamma; motif: GCCYNNGGS; match class: 0	1	MYLIP,ABCA7,TCOF1,ATP2A3,DZANK1,MICALL1,PACSIN2,TNRC6B,ARFGAP1,ARHGEF7,PIEZO1,IL21R,CRTC1,RASGRF2,SEC24A,PLXNA1,SGIP1,ELF1,SOCS2,COPS5,GTDC1,FAM124B,THOC2,TRAF2,PXDN,LATS1,TBC1D14,ZSWIM3,VSTM2L,BZW2,TEX2,CTDSPL2,PARP6,CASK,POLE3,EI24,RASSF3,MSI2,FGD5,MORC3,PQLC3,GLB1L,ATXN7,TEX264,SVEP1,RAB8B,ATP9B,AP1G1,RAB26,PIK3CD,SH3RF3,COMMD1,LEMD3,UBE2O,POLE,ULK1,CHD9,BCOR,UBE2H,SEMA4D,KLHL17,ZNF777,NCOR2,N…
B253L	1	!	0.00575	7364	35	24	0.686	0.003	TF:M00800_1	26	AP	tf	1	Factor: AP-2; motif: GSCCSCRGGCNRNRNN; match class: 1	1	MAMLD1,SNAP91,AP4S1,RIOK3,BBX,TBCC,SMO,GGT7,ROCK2,TAOK3,CERS5,GREB1L,AKT1,ADAMTS10,RERE,CXADR,TERT,ATP5H,SLC16A5,AKAP13,LRRC8C,PWWP2B,ZFPM1,CCDC85C
A2B	1	!	0.0155	14385	67	56	0.836	0.004	TF:M08867_0	26	AP	tf	1	Factor: AP2; motif: GCCYGSGGSN; match class: 0	1	SS18L2,SPRTN,MAMLD1,RUNX3,FOXN3,LNX1,EVC,GRHL2,DPYSL2,NIN,SLC52A3,ATP11C,NFAT5,TTC26,TESK1,EDF1,STK38,CCNC,FBRSL1,BRD8,HSPA9,PCCB,CBLB,ATAD2B,MTHFD1L,MAP1S,MDM2,HS6ST1,SLC31A1,ASCC1,BBS7,TMTC3,NCOA2,VGLL4,CTDSP1,CCNA2,SH3KBP1,ZEB1,PDE3B,BATF,CXCR5,LAPTM5,CLASP2,ZNF704,OXR1,GKAP1,VWA3B,DCAKD,B3GNTL1,ERBB4,D2HGDH,FAM174B,USP7,ARID2,TOX,L3MBTL3
D9B	1	!	0.0236	7318	95	49	0.516	0.007	TF:M00469_0	26	AP	tf	36	Factor: AP-2alpha; motif: GCCNNNRGS; match class: 0	1	FUCA2,NFYA,SNX1,ARID4B,KMT2C,CBFB,EPS15,ITGA6,ZFYVE21,PHKB,SMPD3,TRPS1,CRTC1,TLE4,DOCK8,HIPK3,MRPL51,CLINT1,ORC2,RAD23B,BSPRY,KIAA0922,STYXL1,SPECC1,GSE1,SBF2,PHF21A,SH3GL3,PHIP,SH3KBP1,NACC2,UPF2,RASSF3,SLC38A10,TMCO4,ZNF148,GALNT10,PACSIN3,SLC39A13,NPNT,PLCXD1,MTA1,BCR,ZDHHC17,LIN54,DAPK1,RAD54B,TMEM150C,CYFIP1
G169L	1	!	0.0365	14385	20	20	1	0.001	TF:M08867_0	26	AP	tf	1	Factor: AP2; motif: GCCYGSGGSN; match class: 0	1	APBB1IP,TXLNA,TTC26,RHEB,TRIM3,SLC16A10,MYB,PPFIA1,AHI1,DHX38,PARP1,CTDSPL,C7ORF72,HGSNAT,KIAA0232,C4ORF32,SIAH2,IKZF1,BAZ1A,TOX
4-WLR9-8 S	1	!	0.0436	3957	11	8	0.727	0.002	TF:M00926_0	26	AP	tf	1	Factor: AP-1; motif: TGAGTCAN; match class: 0	1	GRAMD4,TNRC6A,LTA4H,ABHD6,ARHGAP12,CHD7,SH3RF3,TOM1L2

## Sheet: ZF
4WLR9 B	1	!	5.24e-05	19819	180	172	0.956	0.009	TF:M00333_0	15	ZF	tf	1	Factor: ZF5; motif: NRNGNGCGCGCWN; match class: 0	1	RPS20,TRAF3IP3,FYN,SEC63,ZCCHC8,SLC4A7,FAM136A,SPATA7,PREX2,FOXN3,CDK14,CTDP1,FAM107B,TBC1D1,TNFRSF1A,ROCK1,MNT,NCK2,KDM5A,WSCD2,FNDC3B,PAG1,TULP3,CPB2,NFX1,TXLNG,GNAS,ANKRD10,PUS7,MFNG,CCDC134,CBX7,RIN3,SLC17A9,IDH3B,EMC2,CACTIN,CDK6,MPP6,GRB10,BLVRA,PIGL,CPD,NFKB1,GTF2H1,ADTRP,ICK,COL4A3BP,PRKAR2A,CBLB,EFHD1,PDCL3,ID2,ORC4,AKR1A1,MYB,RPN2,PSPC1,MTIF3,ATP8A1,LRRFIP1,GNAI1,GRSF1,UTP3,RFC3,MYCN,CC…
D4B	1	!	0.000378	16873	135	120	0.889	0.007	TF:M00333_1	15	ZF	tf	18	Factor: ZF5; motif: NRNGNGCGCGCWN; match class: 1	1	FAM214A,ARHGAP6,RSF1,METTL24,TRAF3IP2,MSH4,CDK14,CDK13,ATG2B,TNFRSF1A,ROCK1,OSBPL3,NCK2,APBB1IP,CDC14B,SNX10,WAC,PRTFDC1,ASCC2,MYH9,PSMA3,PLCB4,CEP76,JADE3,NFAT5,ELL,PRKAG2,GLIS3,SORCS1,TSPAN14,CYTH1,UST,GPLD1,SLC16A10,CCND3,EXOC2,TCERG1,ACAP2,CBLB,ACTR3,ASB3,KIF21B,TSNAX,TBCE,DIEXF,CAMSAP2,GNA13,UBIAD1,KIAA0922,GTDC1,BICC1,HVCN1,ITPR2,AMD1,MXD4,ATG14,ARHGAP22,DUT,REEP5,RSPH3,ACSBG2,CASP9,MSI1,TE…
D7B	1	!	0.000571	19819	153	147	0.961	0.007	TF:M00333_0	15	ZF	tf	19	Factor: ZF5; motif: NRNGNGCGCGCWN; match class: 0	1	LASP1,VPS41,ADIPOR2,PAFAH1B1,PIK3C2A,MAP4K5,DKK3,METTL24,KMT2C,UNKL,CDK17,LTK,SEC61A2,TNFRSF1A,CBFB,PSME4,NCK2,VASH1,NFATC3,DERL2,PAG1,CAD,SNX10,KIF16B,MAEA,PITPNM2,DLD,TOP3B,PACSIN2,MYBL2,CDK5RAP1,MAGT1,DHRS12,CTCF,CYB5B,VAC14,ABCC1,EEF2K,IQCH,GTPBP10,PLEKHA8,NOD1,WASL,CHCHD3,PRKAG2,ARHGAP21,ELF2,CAMKK2,FAM184A,QKI,PDGFRB,GNAI2,KLHL18,EIF2B4,THADA,BCAS2,TSNAX,TNFAIP3,UBN1,PTPA,HSDL2,PAIP2,TMPO,Z…
D10B	1	!	0.00154	18941	58	58	1	0.003	TF:M00716_1	15	ZF	tf	7	Factor: ZF5; motif: GSGCGCGR; match class: 1	1	NEDD4L,FOXN3,PUM2,ATP2B4,VMP1,PKN2,TNFRSF1A,TRIB2,ARHGAP15,EZR,CWF19L1,HIVEP1,CHMP4B,INTS9,UBE2W,TRPS1,MTMR4,KLHL5,CAPRIN2,CNTN3,CBLB,UNC50,IFT43,BCL11A,GPALPP1,STARD13,KDELC1,KIAA1109,MTTP,NCOA2,ILF2,ANKMY1,FAM134A,OSBPL10,IQSEC1,ARHGAP26,G3BP1,GXYLT1,CFDP1,AZIN1,LRP8,HOXB13,BBS5,CWC22,SLC4A1AP,PRKCD,EBF1,CRYL1,CPSF2,SRR,ALCAM,PTDSS2,TMEM52,SERTAD2,TBPL2,AJAP1,IPP,RCSD1
A8B	1	!	0.00164	18941	83	80	0.964	0.004	TF:M00716_1	15	ZF	tf	1	Factor: ZF5; motif: GSGCGCGR; match class: 1	1	MYLIP,ABCA7,UHRF1BP1,TNFRSF1A,TCOF1,ATP2A3,DZANK1,MICALL1,PACSIN2,TNRC6B,ARFGAP1,RASSF2,ARHGEF7,CENPT,PIEZO1,IL21R,CRTC1,STK38,RASGRF2,SEC24A,PLXNA1,SGIP1,RBM18,ELF1,SOCS2,COPS5,GTDC1,RECK,FAM124B,THOC2,AGO3,TRAF2,PXDN,LATS1,TBC1D14,ZSWIM3,VSTM2L,MKRN1,BZW2,TEX2,CTDSPL2,PARP6,ETNK1,FTO,RFWD2,CASK,POLE3,EI24,RASSF3,MSI2,FGD5,USP25,MORC3,PQLC3,GLB1L,ATXN7,TEX264,SVEP1,RAB8B,ATP9B,AP1G1,RAB26,PIK3CD…
D9B	1	!	0.00476	21179	102	102	1	0.005	TF:M00716_0	15	ZF	tf	11	Factor: ZF5; motif: GSGCGCGR; match class: 0	1	FUCA2,NFYA,SNX1,UBA6,ATP6V0A1,ARID4B,KMT2C,TNFRSF1A,CBFB,RASAL2,PAG1,SLC4A4,EPS15,ITGA6,WAC,ZFYVE21,VWA8,PHKB,SMPD3,TRPS1,CRTC1,TLE4,DOCK8,ABHD17B,HIPK3,MRPL51,DUSP22,CLINT1,ST8SIA4,HRH2,DARS,ORC2,SLC35D1,PIK3R3,OSBPL9,WDR35,RAD23B,BSPRY,UTP20,KIAA0922,DNAI1,ATP7B,STYXL1,SPECC1,GSE1,SBF2,MED6,STT3A,PHF21A,BRIP1,RPS6KC1,SENP7,SHF,SH3GL3,PHIP,ATXN7L1,SH3KBP1,MSN,FRMPD3,MCPH1,NACC2,UPF2,SACS,PDE3B,R…
G172B	1	!	0.00916	18941	51	51	1	0.003	TF:M00716_1	15	ZF	tf	1	Factor: ZF5; motif: GSGCGCGR; match class: 1	1	CD38,MAP4K3,CNTN1,SLC4A7,XK,TNFRSF1A,TRPM5,GSK3B,CERK,PRPS2,CAB39L,NFKB1,NPRL2,UXS1,ID2,TRAK2,DNAJC6,ELF1,GLT8D2,HOXC12,FOXP2,TMOD2,ATP8A2,USPL1,CCDC146,RINT1,TES,TEC,RBM26,TCF12,KATNB1,EAF2,CASK,CDC123,TMEM123,MSI2,ADAMTS1,ICOSLG,SLC16A14,DTX3L,ANKRD33B,WDR41,C8ORF48,DSEL,PTEN,D2HGDH,AEN,PIGP,RASA3,FAM78B,RNF103
A7S	1	!	0.0343	16873	45	43	0.956	0.003	TF:M00333_1	15	ZF	tf	1	Factor: ZF5; motif: NRNGNGCGCGCWN; match class: 1	1	MAT2B,RBFOX1,USP10,TRPS1,CAND1,BBX,GBE1,C-MYB,C10ORF76,TGFBI,MCF2L,C22ORF23,LARGE,FHOD3,DZIP1,PHF21A,NR5A1,MAN2C1,UQCRC2,RGL1,ETAA1,PDCD4,DST,MPPE1,UNC5D,SPICE1,TERT,OXR1,PTCHD1,SLITRK5,PBX3,MAP2K1,CDH2,AKAP13,DLK2,CXXC5,RAB43,KIAA1551,ZNF518B,SPNS3,SUMO2,ARID2,NCOR2

## Sheet: RNF
B3B	1	!	2.66e-06	6075	31	24	0.774	0.004	TF:M01199_1	14	RNF	tf	1	Factor: RNF96; motif: BCCCGCRGCC; match class: 1	1	WWC3,SEPHS1,SGSM3,ITPK1,NFKBIA,XYLT1,ZMIZ1,SLC35F5,METTL8,ABCC4,ZBTB1,TBC1D14,MYC,LRRC1,FRAS1,KSR1,GREB1L,LPCAT1,FAM69A,AGPAT3,TBL1XR1,MAP3K15,PLXNB2,BTBD19
4WLR9 B	1	!	5.68e-05	10962	196	127	0.648	0.012	TF:M01199_0	14	RNF	tf	1	Factor: RNF96; motif: BCCCGCRGCC; match class: 0	1	RPS20,FYN,CPS1,RRAGD,SLC4A7,SPATA7,PREX2,FOXN3,CDK14,CTDP1,TBC1D1,MNT,NCK2,ST6GAL1,WSCD2,FNDC3B,PAG1,TULP3,GNAS,ANKRD10,RGS17,CCDC134,CBX7,RIN3,IDH3B,EMC2,CACTIN,CDK6,MPP6,GRB10,BLVRA,CPD,NFKB1,GTF2H1,ICK,PRKAR2A,CBLB,PDCL3,ID2,MYB,RPN2,PSPC1,BAZ2B,ATP8A1,LRRFIP1,GNAI1,GRSF1,MYCN,CCDC146,AHI1,SPRY2,SAP130,DSCC1,BPHL,RNF144B,G3BP2,NCOA2,SLC16A3,RERE,MARCH4,CAMK2D,RBMX,CCDC82,RILPL2,DPYSL4,CCDC122,…
A8B	1	!	0.000282	6075	119	56	0.471	0.009	TF:M01199_1	14	RNF	tf	1	Factor: RNF96; motif: BCCCGCRGCC; match class: 1	1	MYLIP,ABCA7,TCOF1,MICALL1,NFKBIA,ARFGAP1,ARHGEF7,PIEZO1,ZMIZ1,SRF,IGFBP2,CNNM1,ELF1,SOCS2,GTDC1,RECK,THOC2,AGO3,PXDN,SYNE1,TBC1D14,MKRN1,ARNTL,BZW2,TEX2,ATHL1,LPP,SETD7,AIG1,CASK,TCF7L2,NR3C2,MSI2,LRP8,MORC3,GAB3,ATXN7,TEX264,RAB8B,ATP9B,RAB26,PGAM1,PIK3CD,TLN2,SH3RF3,LEMD3,UBE2O,POLE,ULK1,BRF1,UBE2H,KLHL17,ZNF777,NCOR2,SLC9A6,HMGN1
D7B	1	!	0.000366	10962	172	112	0.651	0.01	TF:M01199_0	14	RNF	tf	2	Factor: RNF96; motif: BCCCGCRGCC; match class: 0	1	LASP1,PAFAH1B1,MAP4K5,DKK3,METTL24,ARID4B,KMT2C,UNKL,CDK17,LTK,ANKRD44,SEC61A2,CBFB,NCK2,VASH1,SPEG,NFATC3,DERL2,PPP2R3A,PAG1,MECOM,SNX10,KIF16B,MAEA,TOP3B,PACSIN2,CDK5RAP1,CTCF,ABCC1,EEF2K,PLEKHA8,WASL,PRKAG2,TLE4,ARHGAP21,ELF2,CAMKK2,QKI,MAN2A1,PDGFRB,KLHL18,STAM2,EIF2B4,TNFAIP3,UBN1,PTPA,PAIP2,TMPO,ZC3H7A,ZC3H13,ATPAF1,TMEM115,ACAP3,UNC79,MYBPC3,ELP2,CAPRIN1,GPR55,EPC2,PLXNC1,IMPA2,GREB1L,RERE…
D4B	1	!	0.000469	10962	135	91	0.674	0.008	TF:M01199_0	14	RNF	tf	15	Factor: RNF96; motif: BCCCGCRGCC; match class: 0	1	FAM214A,ARHGAP6,RSF1,METTL24,CDK14,TAF2,CDK13,ATG2B,OSBPL3,NCK2,CDC14B,SNX10,WAC,PRTFDC1,MYH9,PLCB4,JADE3,NFAT5,ELL,PRKAG2,GLIS3,SORCS1,TSPAN14,UST,CCND3,EXOC2,NUDT12,ACAP2,CBLB,ACTR3,ASB3,KIF21B,GNA13,KIAA0922,GTDC1,BICC1,ITPR2,AMD1,MXD4,ATG14,ARHGAP22,DUT,REEP5,CASP9,MSI1,FAM129A,GCC2,BZW2,CPEB2,LGR5,NCOA2,ADAMTS17,VASH2,ATG3,EIF2A,CAMK2D,RNF217,LRP12,NR3C2,MGAT5,SETBP1,PTPRK,AHCTF1,CC2D1B,AFF2…
B253L	1	!	0.00155	6075	36	23	0.639	0.004	TF:M01199_1	14	RNF	tf	1	Factor: RNF96; motif: BCCCGCRGCC; match class: 1	1	MAMLD1,PRKCH,SNAP91,AP4S1,ARHGEF7,BBX,TBCC,SMO,ROCK2,TAOK3,CERS5,GREB1L,AKT1,ADAMTS10,RERE,CXADR,TERT,ATP5H,SLC16A5,LRRC8C,PWWP2B,ZFPM1,CCDC85C
A7S	1	!	0.00663	6075	43	25	0.581	0.004	TF:M01199_1	14	RNF	tf	1	Factor: RNF96; motif: BCCCGCRGCC; match class: 1	1	RBFOX1,USP10,TRPS1,CAND1,BBX,C-MYB,C10ORF76,MCF2L,LARGE,FHOD3,PHF21A,MAN2C1,DST,UNC5D,TERT,PTCHD1,SLITRK5,PBX3,CDH2,DLK2,CXXC5,ZNF518B,SUMO2,ARID2,NCOR2
D1K	1	!	0.015	6075	42	24	0.571	0.004	TF:M01199_1	14	RNF	tf	1	Factor: RNF96; motif: BCCCGCRGCC; match class: 1	1	TRIO,FAM214A,MAP4K4,COL4A4,CEP170B,GALNT16,MCF2L,COL4A2,LECT1,IGF1R,CTDSP1,LRIG1,TCF7L2,INCENP,DCUN1D2,NSD1,ZNF518B,FAM174B,MPPED1,COL4A1,IFT140,MAPK12,MYO5A,CSNK1E
B253B	1	!	0.0227	6075	28	18	0.643	0.003	TF:M01199_1	14	RNF	tf	1	Factor: RNF96; motif: BCCCGCRGCC; match class: 1	1	TAB2,LAMB1,KLHL22,MPP6,STIM2,BACH2,MYB,ITPR2,BFSP1,TEX2,MYC,TNFRSF11A,CTDSPL,CACNA2D1,TERT,DCBLD1,AGFG1,LIN54
D10B	1	!	0.0472	10962	58	42	0.724	0.004	TF:M01199_0	14	RNF	tf	4	Factor: RNF96; motif: BCCCGCRGCC; match class: 0	1	NEDD4L,FOXN3,ATP2B4,PKN2,TRIB2,EZR,HIVEP1,CHMP4B,UBE2W,TRPS1,MTMR4,KLHL5,CAPRIN2,CBLB,UNC50,IFT43,BCL11A,GPALPP1,KDELC1,KIAA1109,MTTP,NCOA2,ANKMY1,FAM134A,OSBPL10,IQSEC1,ARHGAP26,G3BP1,GXYLT1,AZIN1,LRP8,HOXB13,BBS5,PRKCD,EBF1,CRYL1,SRR,PTDSS2,TMEM52,SERTAD2,AJAP1,RCSD1

## Sheet: KROX
D7B	1	!	1.83e-05	10395	173	112	0.647	0.011	TF:M00982_0	11	KROX	tf	14	Factor: KROX; motif: CCCGCCCCCRCCCC; match class: 0	1	LASP1,ADIPOR2,PAFAH1B1,DKK3,ARID4B,KMT2C,UNKL,CDK17,LTK,ANKRD44,SEC61A2,CBFB,NCK2,VASH1,SPEG,NFATC3,DERL2,PPP2R3A,PAG1,CAD,MECOM,KIF16B,MAEA,PACSIN2,MYBL2,CTCF,CYB5B,VAC14,PLEKHA8,NOD1,WASL,PRKAG2,TLE4,ARHGAP21,ELF2,CAMKK2,QKI,MAN2A1,ST8SIA4,PDGFRB,GNAI2,IFT57,TSNAX,TNFAIP3,UBN1,PTPA,HSDL2,TMPO,ZC3H7A,ATPAF1,WDFY4,ATXN10,ACAP3,UNC79,MYBPC3,ELP2,CAPRIN1,MRPS9,EPC2,PLXNC1,NACAD,GREB1L,RERE,PSEN2,CT…
A7B	1	!	9.18e-05	10395	64	49	0.766	0.005	TF:M00982_0	11	KROX	tf	1	Factor: KROX; motif: CCCGCCCCCRCCCC; match class: 0	1	CFLAR,ADIPOR2,CRY1,EXTL3,KIAA2022,PAG1,RFFL,UBE2R2,CPEB3,ZMIZ1,AIM1,PCYOX1,ALMS1,BAZ2B,BBS2,NAPB,TWSG1,RAF1,GPALPP1,DAB2IP,SLC40A1,SIRT3,MEGF10,ARHGAP26,SH3KBP1,LRP12,GBGT1,HTR7,VOPP1,MMP16,EPB41,CELF5,GFI1,ANKZF1,YEATS2,WRN,PGM2L1,NELL1,ANKRD11,PTEN,TRAF6,CCNE2,SLC25A22,PPP1R2,BPIFC,WBSCR17,RASA3,ITSN1,SYNRG
D4B	1	!	9.49e-05	5182	135	57	0.422	0.011	TF:M00982_1	11	KROX	tf	9	Factor: KROX; motif: CCCGCCCCCRCCCC; match class: 1	2	ARHGAP6,RSF1,CDK14,CDK13,ATG2B,OSBPL3,PRTFDC1,MYH9,PLCB4,JADE3,NFAT5,ELL,PRKAG2,SORCS1,TSPAN14,CYTH1,UST,CCND3,KIF21B,CAMSAP2,GNA13,UBIAD1,KIAA0922,BICC1,AMD1,MXD4,TM9SF2,ARHGAP22,DUT,REEP5,CASP9,MSI1,BZW2,CPEB2,NCOA2,LRP12,NR3C2,SETBP1,AFF2,TIAM1,SKI,SHANK2,ELF3,SHH,FAM69B,TADA3,BCL2,DMXL1,ERN1,TMEM64,FANCB,BRF1,ARL15,AGRN,SLX4,PDLIM7,CUX1
4WLR9 B	1	!	0.000884	10395	179	110	0.615	0.011	TF:M00982_0	11	KROX	tf	1	Factor: KROX; motif: CCCGCCCCCRCCCC; match class: 0	1	FYN,SEC63,ZCCHC8,SLC4A7,FAM136A,PREX2,CDK14,TBC1D1,MNT,NCK2,FNDC3B,PAG1,TULP3,NFX1,TXLNG,GNAS,ANKRD10,MFNG,CBX7,RIN3,EMC2,MPP6,GRB10,BLVRA,NFKB1,GTF2H1,PRKAR2A,CBLB,PDCL3,ID2,ORC4,MYB,LRRFIP1,GNAI1,GRSF1,MYCN,CCDC146,SPRY2,DSCC1,BPHL,RNF144B,SLC39A8,WDFY2,NCOA2,SLC16A3,RERE,GATAD2B,RQCD1,MARCH4,FIP1L1,HERC4,DPYSL4,CCDC122,MGAT5,TMEM123,MSI2,PPP2R5E,FAM69A,WDYHV1,FBXO32,APPL1,LDLRAP1,FAIM,HLCS,GFI…
D9B	1	!	0.000903	10395	77	55	0.714	0.005	TF:M00982_0	11	KROX	tf	20	Factor: KROX; motif: CCCGCCCCCRCCCC; match class: 0	1	NFYA,SNX1,ATP6V0A1,ARID4B,KMT2C,CBFB,RASAL2,PAG1,ITGA6,VWA8,PHKB,SMPD3,TRPS1,CRTC1,TLE4,ABHD17B,DUSP22,ST8SIA4,HRH2,RAD23B,BSPRY,KIAA0922,ATP7B,SPECC1,GSE1,SBF2,MED6,STT3A,BRIP1,RPS6KC1,SENP7,SHF,SH3GL3,PHIP,SH3KBP1,NACC2,UPF2,RASSF3,SLC38A10,SLC37A3,GDPD5,RUNX1,TMCO4,POC1A,GALNT10,ZMAT1,DOLPP1,DENND4A,BRSK2,PLCXD1,MTA1,ZDHHC17,GRM7,TOX,CYFIP1
A8B	1	!	0.00122	5182	112	47	0.42	0.009	TF:M00982_1	11	KROX	tf	1	Factor: KROX; motif: CCCGCCCCCRCCCC; match class: 1	1	TCOF1,PACSIN2,NFKBIA,ARHGEF7,CRTC1,ZMIZ1,PLXNA1,SOCS2,COPS5,RECK,AGO3,TRAF2,PXDN,TBC1D14,VSTM2L,MKRN1,ARNTL,BZW2,TEX2,ATHL1,RFWD2,SETD7,AIG1,CASK,TCF7L2,NR3C2,MSI2,FGD5,MORC3,PQLC3,TEX264,RAB8B,ATP9B,RAB26,PIK3CD,TLN2,SH3RF3,LEMD3,POLE,ULK1,BCOR,BRF1,KLHL32,SEMA4D,KLHL17,NCOR2,HMGN1
B253L	1	!	0.0353	10395	36	28	0.778	0.003	TF:M00982_0	11	KROX	tf	1	Factor: KROX; motif: CCCGCCCCCRCCCC; match class: 0	1	MAMLD1,PRKCH,SNAP91,CHMP2B,ARHGEF7,OGDH,FBXO3,BBX,PROX1,TBCC,SMO,ROCK2,TAOK3,CERS5,GREB1L,AKT1,ADAMTS10,RERE,PNRC1,CXADR,TERT,ATP5H,SLC16A5,AKAP13,LRRC8C,PWWP2B,ZFPM1,CCDC85C

## Sheet: MOVO
D4B	1	!	1.47e-06	8557	135	83	0.615	0.01	TF:M01104_1	8	MOVO	tf	6	Factor: MOVO-B; motif: GNGGGGG; match class: 1	2	FAM214A,RSF1,METTL24,CDK14,CDK13,ATG2B,OSBPL3,CDC14B,WAC,PRTFDC1,MYH9,PLCB4,JADE3,ELL,PRKAG2,GLIS3,SORCS1,TSPAN14,CYTH1,UST,SLC16A10,CCND3,EXOC2,NUDT12,ACAP2,ACTR3,KIF21B,CAMSAP2,GNA13,KIAA0922,GTDC1,BICC1,HVCN1,ITPR2,AMD1,MXD4,ARHGAP22,DUT,REEP5,RSPH3,CASP9,MSI1,FAM129A,BZW2,DENND4C,CPEB2,NCOA2,ADAMTS17,VASH2,CAMK2D,IQGAP2,RNF217,SH3KBP1,LRP12,NR3C2,MGAT5,SETBP1,PTPRK,CC2D1B,AFF2,SKI,SHANK2,ELF3…
D9B	1	!	0.00333	14174	45	41	0.911	0.003	TF:M01104_0	8	MOVO	tf	31	Factor: MOVO-B; motif: GNGGGGG; match class: 0	1	NFYA,SNX1,ATP6V0A1,TNFRSF1A,RASAL2,EPS15,ITGA6,TRPS1,TLE4,DOCK8,ABHD17B,MRPL51,ST8SIA4,RAD23B,KIAA0922,ATP7B,STYXL1,SPECC1,SBF2,BRIP1,PHIP,ATXN7L1,FRMPD3,NACC2,UPF2,PDE3B,RASSF3,SLC37A3,RUNX1,TMCO4,GALNT10,ZMAT1,BRSK2,PLCXD1,MTA1,BCR,COL14A1,ARID2,GRM7,DAPK1,CYFIP1

[truncated: 1 more sheets: Summary]
